# Supplementary material for: Identification of circulating microRNAs during the liver neoplastic process in a murine model of hereditary tyrosinemia type 1
Source: Sci Rep. 2016 Jun 10;6:27464. doi: 10.1038/srep27464 (PMC4901289; doi:10.1038/srep27464)
Supplement: Supplementary Table [file srep27464-s2.xls]

## Sheet: Table S1 read counts
Library size parameter of data set 1 RNAP0 = 0.350321359031611
Library size parameter of data set 2 RNAP4 = 0.81829664799321
Library size parameter of data set 3 RNAL0 = 0.859821506486647
Library size parameter of data set 4 RNAL4 = 1.51031915626265
				Raw data				Normalized data
				Plasma		Liver		Plasma		Liver
				NTBC-treated	untreated 4 weeks	NTBC-treated	untreated 4 weeks	NTBC-treated	untreated 4 weeks	NTBC-treated	untreated 4 weeks
Index	miR_seq	miR_name	group	RNAP0	RNAP4	RNAL0	RNAL4	RNAP0	RNAP4	RNAL0	RNAL4
1	CTGGGCAACATAGCGAGACCCCGTCTCTA	ssc-miR-1285_R+5	gp1b	911	9300	4868	20681	2600.47	11365.1	5661.64	13693.1
2	AACGAGAACTTTGAAGGCCGAAG	sha-mir-716b-p3_1ss3TC	gp3a	1042	8346	16030	112677	2974.41	10199.2	18643.4	74604.8
3	GCAAACATTCAAACGAGAAC	sha-mir-716a-p3_1ss6TC	gp3b	94	596	661	8082	268.325	728.342	768.764	5351.19
4	TGCCCAGTGCTCTGAATGTC	mmu-mir-6240-p3_1ss17GT	gp1a	228	276	10676	41615	650.831	337.286	12416.5	27553.8
5	GAATCAACTAGCCCTGAAA	mmu-mir-6236-p5	gp1a	264	900	3172	11129	753.594	1099.85	3689.14	7368.64
6	CACCCGTAGAACCGACCTTGCG	mmu-miR-99b-5p	gp1a	7329	11202	14086	43987	20920.8	13689.4	16382.5	29124.3
7	AACCCGTAGATCCGATCTTGT	mmu-miR-99a-5p_R-1	gp1a	17993.5	29348	50204.5	47709.5	51362.8	35864.7	58389.4	31589
8	TATTGCACTTGTCCCGGCCTGT	mmu-miR-92a-3p_R+1	gp1a	6778.67	7608	17899.3	17265.5	19349.9	9297.36	20817.5	11431.7
9	AAGGGATTCTGATGTTGGTCACACT	mmu-miR-541-5p	gp1a	470	2585	383	9987	1341.63	3159	445.441	6612.51
10	TCTTAGATCGATGTGGTGCTC	mmu-miR-5099_L+2R-1	gp1a	13	80	3084	28609	37.1088	97.7641	3586.79	18942.4
11	TCCTGTACTGAGCTGCCCCGAGT	mmu-miR-486-5p_R+1	gp1a	85098.5	39823.5	2623.5	4105.5	242916	48666.3	3051.21	2718.3
12	AAACCGTTACCATTACTGAGT	mmu-miR-451a_R-1	gp1a	20366.5	96643	3003	5556	58136.6	118103	3492.59	3678.69
13	GCTCGACTCATGGTTTGAACCA	mmu-miR-434-5p	gp1a	323	1117	216	3692	922.011	1365.03	251.215	2444.52
14	AGGTTACCCGAGCAACTTTGCAT	mmu-miR-409-5p	gp1a	99	960	194	6911	282.598	1173.17	225.628	4575.85
15	ACTGGACTTGGAGTCAGAAGGC	mmu-miR-378a-3p_R+1	gp1a	9066.83	8485.67	16433.7	15259.5	25881.5	10369.9	19112.9	10103.5
16	TCCCTGAGGAGCCCTTTGAGC	mmu-miR-351-5p_R-3	gp1a	666	699	2619	9613	1901.11	854.213	3045.98	6364.88
17	TCTCACACAGAAATCGCACCCGT	mmu-miR-342-3p	gp1a	522	1138	946	9305	1490.06	1390.69	1100.23	6160.95
18	TGTAAACATCCTTGACTGGAAGCT	mmu-miR-30e-5p_R+2	gp1a	23671.5	34011.2	31732.3	36918.9	67570.9	41563.4	36905.7	24444.4
19	TGTAAACATCCCCGACTGGAAGCT	mmu-miR-30d-5p_R+2	gp1a	20148.8	24942.5	40729.5	53708.8	57515.3	30481	47369.7	35561.2
20	TGTAAACATCCTACACTCTCAGCT	mmu-miR-30c-5p_R+1	gp1a	7838.7	14336.2	38594	30187.2	22375.7	17519.6	44886	19987.3
21	TGTAAACATCCTACACTCAGCT	mmu-miR-30b-5p	gp1a	3371.2	8136.2	11004.5	12921.5	9623.16	9942.85	12798.5	8555.45
22	TGTAAACATCCTCGACTGGAAGCT	mmu-miR-30a-5p_R+2	gp1a	54930	49152.7	92551.8	63456.4	156799	60067.1	107641	42015.2
23	TAGCACCATCTGAAATCGGTT	mmu-miR-29a-3p_R-1	gp1a	8151.33	20866	32550.6	44894.8	23268.2	25499.3	37857.4	29725.3
24	TTCACAGTGGCTAAGTTCTGC	mmu-miR-27b-3p	gp1a	63647	54699.5	91525	111862	181682	66845.6	106447	74065.5
25	TTCACAGTGGCTAAGTTCTGCT	mmu-miR-27a-3p_R+1_1ss19CT	gp1a	3767	9225.5	4285	10802.5	10753	11274	4983.59	7152.46
26	TTCAAGTAATTCAGGATAGGTT	mmu-miR-26b-5p_R+1	gp1a	1951	9818.33	19343.3	17781.7	5569.17	11998.5	22496.9	11773.4
27	TTCAAGTAATCCAGGATAGGCT	mmu-miR-26a-5p	gp1a	29146.5	62210.8	95349.8	100417	83199.3	76024.8	110895	66487.4
28	CATTGCACTTGTCTCGGTCTGA	mmu-miR-25-3p	gp1a	4379	6416	1857.5	3964	12500	7840.68	2160.33	2624.61
29	TGGCTCAGTTCAGCAGGAAC	mmu-miR-24-3p_R-2	gp1a	3990	7357.5	5048	11927.5	11389.5	8991.24	5870.99	7897.34
30	ATCACATTGCCAGGGATTACCACT	mmu-miR-23b-3p_R+3	gp1a	1977.5	3260.5	2948	3325	5644.82	3984.5	3428.62	2201.52
31	ATCACATTGCCAGGGATTTCC	mmu-miR-23a-3p	gp1a	6690.5	6629.5	896	3162	19098.2	8101.59	1042.08	2093.6
32	AAGCTGCCAGTTGAAGAACTGT	mmu-miR-22-3p	gp1a	23149	46851	104175	84200	66079.3	57254.3	121159	55749.8
33	TAGCTTATCAGACTGATGTTGA	mmu-miR-21a-5p	gp1a	10991	98921	106842	355962	31374.1	120886	124260	235686
34	ATGACCTATGATTTGACAGACC	mmu-miR-215-5p_R+1	gp1a	5075.5	5085	286	344	14488.1	6214.13	332.627	227.766
35	GTGAAATGTTTAGGACCACTAGA	mmu-miR-203-3p_R+1	gp1a	603	872	5467	2395	1721.28	1065.63	6358.3	1585.76
36	TAATACTGCCTGGTAATGATGAC	mmu-miR-200b-3p_R+1	gp1a	233.5	2568.83	518.5	3524.5	666.531	3139.24	603.032	2333.61
37	TAACACTGTCTGGTAACGATGT	mmu-miR-200a-3p	gp1a	890	3827.83	526	2185.5	2540.52	4677.81	611.755	1447.05
38	ACAGTAGTCTGCACATTGGTT	mmu-miR-199b-3p_R-1	gp1a	637.333	2900.67	891.333	2790.33	1819.28	3544.76	1036.65	1847.51
39	CCCAGTGTTCAGACTACCTGTTC	mmu-miR-199a-5p	gp1a	3568.83	5837.83	5113.67	16268.5	10187.3	7134.13	5947.36	10771.6
40	TGTAACAGCAACTCCATGTGGA	mmu-miR-194-5p	gp1a	800	1510	4215	2478	2283.62	1845.3	4902.18	1640.71
41	CTGACCTATGAATTGACAGCC	mmu-miR-192-5p	gp1a	116774	52892	357630	169835	333335	64636.7	415935	112450
42	CAACGGAATCCCAAAAGCAGCTG	mmu-miR-191-5p	gp1a	13756	19027	41486	68982	39266.8	23252	48249.5	45673.8
43	CAAAGAATTCTCCTTTTGGGCT	mmu-miR-186-5p	gp1a	7879	7051	1926	4259	22490.8	8616.68	2240	2819.93
44	AACATTCAACGCTGTCGGTGAGT	mmu-miR-181a-5p	gp1a	1735	1879	839	2065.5	4952.6	2296.23	975.784	1367.59
45	TAGCAGCACGTAAATATTGGCG	mmu-miR-16-5p	gp1a	3272.5	10296.7	3457.67	5498.17	9341.42	12583	4021.38	3640.4
46	TCAGTGCATGACAGAACTTGG	mmu-miR-152-3p	gp1a	1328	3223	3427	3801.5	3790.81	3938.67	3985.71	2517.02
47	TCGAGGAGCTCACAGTCTAGT	mmu-miR-151-5p	gp1a	767	1532.83	14116.5	19853.8	2189.42	1873.2	16417.9	13145.5
48	CTAGACTGAGGCTCCTTGAGG	mmu-miR-151-3p	gp1a	3041	2185	4320	6120	8680.6	2670.18	5024.3	4052.12
49	TCTCCCAACCCTTGTACCAGT	mmu-miR-150-5p_R-1	gp1a	3385	2812	392	525	9662.56	3436.41	455.909	347.609
50	TCAGTGCACTACAGAACTTTGT	mmu-miR-148a-3p	gp1a	26986	12603	112150	39171.5	77032.1	15401.5	130433	25935.9
51	TGAGAACTGAATTCCATAGGCTGT	mmu-miR-146b-5p_R+2	gp1a	3922	3759.5	722	5533.5	11195.4	4594.3	839.709	3663.8
52	TGAGAACTGAATTCCATGGGTT	mmu-miR-146a-5p	gp1a	22286	34153.5	16455	38478.5	63615.9	41737.3	19137.7	25477.1
53	GTCCAGTTTTCCCAGGAATCCCT	mmu-miR-145a-5p	gp1a	1726	3802	646	2806	4926.9	4646.24	751.319	1857.89
54	ATTCCTGGAAATACTGTTCTT	mmu-miR-145a-3p_R-1	gp1a	1946	3329	2597	6080	5554.9	4068.21	3020.39	4025.64
55	TACAGTATAGATGATGTAC	mmu-miR-144-3p_R-1	gp1a	11991	25356	691	784	34228.6	30986.3	803.655	519.096
56	TGAGATGAAGCACTGTAGCT	mmu-miR-143-3p_R-1	gp1a	45467	83543	51024	125615	129787	102094	59342.5	83171.2
57	CCCATAAAGTAGAAAGCACT	mmu-miR-142-5p_L+2R-3	gp1a	29412	32039	4653.5	17127	83957.2	39153.3	5412.17	11340
58	ACCACAGGGTAGAACCACGGACT	mmu-miR-140-3p_L-1R+3	gp1a	4700	4158	1763	3295	13416.3	5081.29	2050.43	2181.66
59	CATCATCGTCTCAAATGAGTCT	mmu-miR-136-3p_L+1R-1	gp1a	255	2357	245	3937	727.903	2880.37	284.943	2606.73
60	TTGGTCCCCTTCAACCAGCTGT	mmu-miR-133a-3p_L-1R+1	gp1a	1516.17	3438.33	1118.33	64.1667	4327.93	4201.82	1300.66	42.4855
61	TCGGATCCGTCTGAGCTTGGCT	mmu-miR-127-3p	gp1a	2435	10076	2212	53831	6950.76	12313.4	2572.63	35642.1
62	CATTATTACTTTTGGTACGCG	mmu-miR-126a-5p	gp1a	4264	10254	12650	20157	12171.7	12530.9	14712.4	13346.2
63	TCGTACCGTGAGTAATAATGC	mmu-miR-126a-3p_R-1	gp1a	15156	33965	55613	103609	43263.1	41507	64679.7	68600.7
64	TCCCTGAGACCCTAACTTGTGA	mmu-miR-125b-5p	gp1a	4315.5	7954.5	21128.5	30653.5	12318.7	9720.8	24573.1	20296
65	TCCCTGAGACCCTTTAACCTGT	mmu-miR-125a-5p_R-2	gp1a	6101	9218	24798	60252	17415.4	11264.9	28840.9	39893.6
66	TGGAGTGTGACAATGGTGTTT	mmu-miR-122-5p_R-1	gp1a	90696	78462	675448	382712	258894	95884.5	785568	253398
67	AAACGCCATTATCACACTAAAT	mmu-miR-122-3p_R+2	gp1a	532	454	4572	2295	1518.61	554.811	5317.38	1519.55
68	TACCCTGTAGAACCGAATTTGT	mmu-miR-10b-5p_R-1	gp1a	37083	26224	318.5	1405	105854	32047.1	370.426	930.267
69	TACCCTGTAGATCCGAATTTGT	mmu-miR-10a-5p_R-1	gp1a	59157	79247	51352.5	173733	168865	96843.9	59724.6	115031
70	CCGCACTGTGGGTACTTGCT	mmu-miR-106b-3p_R-2	gp1a	1972	1570	142	391	5629.12	1918.62	165.151	258.886
71	TACAGTACTGTGATAGCTGAAGT	mmu-miR-101b-3p_R+2	gp1a	2428.33	5614.17	13096.5	8546.33	6931.73	6860.8	15231.6	5658.63
72	TACAGTACTGTGATAACTGACT	mmu-miR-101a-3p_R+1_1ss21AC	gp1a	3481.83	6263.17	5387	3394.33	9938.97	7653.91	6265.25	2247.43
73	TGAGGTAGTAGTTTGTGCTGTT	mmu-let-7i-5p	gp1a	6754.31	28353.2	9289.46	21437.5	19280.3	34649.1	10803.9	14194
74	TGAGGTAGTAGTTTGTACAGTT	mmu-let-7g-5p	gp1a	11065.6	22639.6	63763.3	55940.9	31587	27666.8	74158.8	37039.2
75	TGAGGTAGTAGATTGTATAGTT	mmu-let-7f-5p	gp1a	3133.05	19546.4	62581.6	85251.7	8943.37	23886.7	72784.4	56446.2
76	AGAGGTAGTAGGTTGCATAGTT	mmu-let-7d-5p	gp1a	1086.08	7749.83	17024	24281.5	3100.25	9470.69	19799.5	16077.1
77	TGAGGTAGTAGGTTGTATGGTT	mmu-let-7c-5p	gp1a	2114.66	12714.8	27676.6	23579.8	6036.34	15538.1	32188.8	15612.4
78	TGAGGTAGTAGGTTGTGTGGTT	mmu-let-7b-5p	gp1a	1588.33	7283.54	17210.7	12544.6	4533.91	8900.86	20016.6	8305.93
79	TGAGGTAGTAGGTTGTATAGTT	mmu-let-7a-5p	gp1a	699.686	4694.39	27803.2	33293	1997.27	5736.78	32336	22043.7
80	CCCCGAGGGGCTCTCGCTTCTGGC	hsa-mir-6087-p3_1ss4TC	gp1b	45	248	2210	7776	128.453	303.069	2570.3	5148.58
81	ACTGGACTTGGAGTCAGAAGGCT	bta-miR-378_R+1	gp3a	2691	1477	4054.5	4047	7681.52	1804.97	4715.51	2679.57
The number of reads in the following reported miRNAs is less than the average (4267) of the data set.
82	CCACGTTGGGCGCCA	ssc-mir-4335-p5	gp3a	21	122	1292	3670	59.945	149.09	1502.64	2429.95
83	GGTGGGGTCGGCGGGGGA	ssc-mir-4332-p5_2ss8CT18CA	gp3a	3	19.5	105	153.5	8.56357	23.83	122.118	101.634
84	CCGCATCCTCCACCA	ssc-mir-2411-p3_1ss3AG	gp3a	1	10	23	69	2.85452	12.2205	26.7497	45.6857
85	ATCGCGCCTGTGAATAGCCACTGCACT	ssc-mir-1285-p5_1ss24TC	gp1b	75	94	1678	3222	214.089	114.873	1951.57	2133.32
86	ATCAAACCGTTACCATTACTGAGTT	ssc-miR-451_L+3	gp3a	12	27	0	1	34.2543	32.9954	0.001	0.662112
87	GCCGCCGCCGGGCGC	ssc-miR-4332_L-4R-1	gp3a	11	90	58	157	31.3997	109.985	67.4559	103.952
88	ACTGGACTTGGAGTCAGAAGGCAC	ssc-miR-378_R+2	gp3a	2	15	17.5	72.5	5.70904	18.3308	20.3531	48.0031
89	AGGCAAGATGCTGGCATAGCTGAGA	ssc-miR-31_R+3	gp3b	0	2	5	13	0.001	2.4441	5.81516	8.60745
90	TGTAAACATCCTTGACTGGAAGCTTTGT	ssc-miR-30e-5p_R+4	gp3b	5	2	1	7	14.2726	2.4441	1.16303	4.63478
91	ATCACATTGCCAGGGATTTCCTTT	ssc-miR-23a_R+3	gp3b	0	9	0	0	0.001	10.9985	0.001	0.001
92	TGAGATGAAGCACTGTAGCTAGA	ssc-miR-143-3p_R+2_1ss21CA	gp3a	7	18	16	42	19.9817	21.9969	18.6085	27.8087
93	AAATGAGAACTTTGAAGACT	sha-mir-716b-p5_2ss18GA20CT	gp2b	5	0	0	0	14.2726	0.001	0.001	0.001
94	AACTTTGAAGGCCGAAG	sha-mir-716b-p3	gp2b	1.5	43	69.5	282.5	4.28178	52.5482	80.8307	187.047
95	CGACGAGTAGGAGGGCCGCTGCG	sha-mir-716a-p5_2ss4TC17TC	gp3b	15	113	138	291	42.8178	138.092	160.498	192.675
96	GAGGGCCGCTGCGGTGAGC	sha-mir-716a-p3_2ss7TC17GA	gp2b	2	47	12	28	5.70904	57.4364	13.9564	18.5391
97	AAACGAGAACTTCGAAGGC	sha-mir-716a-p3_1ss13TC	gp2b	0	0	3	16	0.001	0.001	3.4891	10.5938
98	TCCCTGAGACCCTAACTTGTGAAA	sha-mir-125b-p5_1ss23GA	gp3a	90	150	807	2179	256.907	183.308	938.567	1442.74
99	CTTGGTGGTAGTAGCA	sha-miR-716b_L-4R-5	gp2b	0	3	15	20	0.001	3.66615	17.4455	13.2422
100	CTTGGTGGTAGTAGCAAATATT	sha-miR-716b_L-4R+1	gp2b	12	21	125	663	34.2543	25.6631	145.379	438.98
101	AGCTACATCTGGCTACTGGGTCTCTTATT	sha-miR-222_R+8	gp3a	1	0	3	29	2.85452	0.001	3.4891	19.2012
102	CCTGAGAACACTGAGGA	rno-mir-875-p3_2ss6AG17CA	gp3b	0	0	13	17	0.001	0.001	15.1194	11.2559
103	AGGCAGGAGGATCACGA	rno-mir-6320-p3_1ss15AC	gp3a	0	4	38	49	0.001	4.8882	44.1952	32.4435
104	GAGCACCCCATTGGCTACCCACAGT	rno-mir-3102-p3_1ss25GT	gp1a	14	15	4	24	39.9633	18.3308	4.65213	15.8907
105	ATCTGTAAACATCCTCGACTGGA	rno-mir-30a-p5_1ss2AT	gp3a	17	11	15	15	48.5269	13.4426	17.4455	9.93168
106	TTGAAACAATCTCTACTGAACC	rno-miR-653-5p_R+1_1ss9TA	gp1a	6	11	0	1	17.1271	13.4426	0.001	0.662112
107	ATTAGGGTTGCAGAGCC	rno-miR-6215_R-3_1ss1TA	gp3a	10	10	149	137	28.5452	12.2205	173.292	90.7093
108	ATTAGGGTTGCAGAGCCAGGA	rno-miR-6215_R+1_1ss1TA	gp2b	0	0	12	17	0.001	0.001	13.9564	11.2559
109	ATGGTAACGGTTCTCTTGCTGCT	rno-miR-451-3p_1ss8TC	gp1a	6	12	2	0	17.1271	14.6646	2.32606	0.001
110	TAGCACAATGTGAAAAGAGCT	rno-miR-3590-3p_R-1	gp1b	4	4	1	2	11.4181	4.8882	1.16303	1.32422
111	ATCTCCCTGAGGAGCCCTTTGAGCCTGT	rno-miR-351-5p_L+3_1ss28AT	gp3b	1	2	12	73	2.85452	2.4441	13.9564	48.3342
112	CGGCGTCATGCAGGAGTTGATT	rno-miR-337-5p_R+1	gp1a	11	123	36	503	31.3997	150.312	41.8692	333.042
113	ATGACCTATGATTTGACAGACA	rno-miR-215	gp2a	404	250	10	28	1153.23	305.513	11.6303	18.5391
114	TTGAACTGTCAAGAACCACTGGT	rno-miR-203b-3p_R+1_1ss10TC	gp1b	46	39	92	64	131.308	47.66	106.999	42.3751
115	ACCACCGACCGTTGACTGTAC	rno-miR-181a-2-3p_R+2_1ss7AG	gp1a	38	22	57	76.5	108.472	26.8851	66.2928	50.6515
116	CTCGTACCGTGAGTAATAATGAAT	rno-miR-126a-3p_L+1R+1_2ss22CA23GA	gp3b	5.04167	5.20833	15.75	24.2917	14.3915	6.36485	18.3178	16.0838
117	GATCTGGAGTGTGACAATGGTGTTTG	rno-miR-122-5p_L+4	gp3b	12	14	68	45	34.2543	17.1087	79.0862	29.795
118	ATGAGAGGTGTAGAA	ptr-mir-1252-p5_1ss4TA	gp3a	0	0	16	22	0.001	0.001	18.6085	14.5665
119	TATTGCACTTGTCCCGGCCTGTAA	ptr-miR-92_R+2	gp3a	519	335	2672	3279	1481.5	409.387	3107.62	2171.06
120	TGTGAAATGTTTAGGACCACTAGTTT	ptr-miR-203_L+1R+3	gp3b	2	4	31	31	5.70904	4.8882	36.054	20.5255
121	TTCTGGTCTCCGAAT	ppy-mir-630-p5_1ss11AC	gp3a	0	3	3	5	0.001	3.66615	3.4891	3.31056
122	GTGCGTCGATGAAGA	ppy-mir-621-p5_1ss7TC	gp3a	0	3	11	44	0.001	3.66615	12.7934	29.1329
123	ACTCAACTTCTGGTCTC	ppy-mir-378d-p5_1ss17AC	gp3b	3	46	32	42	8.56357	56.2143	37.217	27.8087
124	CCGCCGCGGCCCGGGTT	ppy-mir-1538-p3_1ss16CT	gp2b	16.9167	44.25	4.08333	10	48.289	54.0757	4.74905	6.62112
125	GCGCCTGTAGTCCCAGC	ppy-mir-1268-p3_1ss9GA	gp3b	5	1	9.5	6	14.2726	1.22205	11.0488	3.97267
126	GTGGTTAAGGCTTTGGA	ppy-mir-1261-p5_2ss5AT17CA	gp3a	1	19	33	62	2.85452	23.219	38.3801	41.0509
127	CTGCCGCGGTCGCCA	ppy-mir-1181-p5_1ss15GA	gp3a	0	2	6	10	0.001	2.4441	6.97819	6.62112
128	CAACCCGTAGATCCGATCTTGTGATAA	ppy-miR-99a_L+1R+4	gp3b	4	26	49	332.667	11.4181	31.7733	56.9886	220.262
129	GAGGCAGGAGAATCACTTGAA	ppy-miR-1273e_R+2_1ss15GA	gp3b	1	2	10	17	2.85452	2.4441	11.6303	11.2559
130	AGTGAATGCTGGACT	oan-mir-27b-p3_1ss6TA	gp3b	15	29	48	79	42.8178	35.4395	55.8255	52.3068
131	CTCTCTCTCTCTCTCTCT	oan-mir-153-1-p5_1ss3GC	gp3a	0.5	6	11	25.8333	1.42726	7.3323	12.7934	17.1046
132	TCTCGGCGCCCCCTC	oan-mir-150-p5_1ss1CT	gp2b	1	32	113	172	2.85452	39.1056	131.423	113.883
133	GCGCCGCCGCCCCCC	oan-mir-1394-p5_1ss15GC	gp3a	0	12	0	1	0.001	14.6646	0.001	0.662112
134	AAGATTATGAGATATGAGGGCA	oan-mir-1357-p3_2ss14CA22CA	gp2b	0	0	29	98	0.001	0.001	33.7279	64.8869
135	GCCGGAAAGGGGGCC	oan-mir-128-2-p5_1ss8GA	gp3a	0	2	14	15	0.001	2.4441	16.2824	9.93168
136	TGTAAACATCCTTGACTGGAAGCTTGAAT	oan-miR-30e-5p_R+6	gp3b	0	1.5	9.5	12	0.001	1.83308	11.0488	7.94534
137	TGTAAACATCCTACACTCTCAGCTAGA	oan-miR-30c-5p_R+4	gp3a	2	9	14	36	5.70904	10.9985	16.2824	23.836
138	TTTCAGTCGGATGTTTGCAGCC	oan-miR-30a-3p_L-1R+1	gp2a	12	19	44	62	34.2543	23.219	51.1734	41.0509
139	TAGCACCATTTGAAATCGGTTAGA	oan-miR-29a-3p_R+3	gp3a	1	8	18	16	2.85452	9.77641	20.9346	10.5938
140	TTCAAGTAATCCAGGATAGGCTCAC	oan-miR-26-5p_R+3	gp3b	5	4	16	26	14.2726	4.8882	18.6085	17.2149
141	ATCACATTGCCAGGGAAA	oan-miR-23b-3p_R-4_1ss17TA	gp3a	5	21	3	10	14.2726	25.6631	3.4891	6.62112
142	TGTCAGTTTGTCAAATACCCT	oan-miR-223-3p_R-1	gp3a	20	31	11	138	57.0904	37.8836	12.7934	91.3714
143	AGCTACATTGTCTGCTGGGTTTCTAGA	oan-miR-221-3p_R+5	gp3b	0	13	5	55	0.001	15.8867	5.81516	36.4161
144	CTGACCTATGAATTGACAGCCTTTT	oan-miR-192-5p_R+4	gp3a	187	188	469	506	533.796	229.746	545.462	335.029
145	ACGATCTAGCAGCACGTAAATATTGGC	oan-miR-16b-5p_L+6R-1_1ss27TC	gp3b	3	9	2.33333	14.3333	8.56357	10.9985	2.71374	9.49027
146	CGAATCATTATTTGCTGCTT	oan-miR-15b-3p_R-1	gp2a	1	13	0	0	2.85452	15.8867	0.001	0.001
147	TCACCGGCTCTGAGA	oan-miR-1417-3p_L-3R-3_1ss11TC	gp3a	0	1	28	59	0.001	1.22205	32.5649	39.0646
148	TTTCACCGGCTCTGAGA	oan-miR-1417-3p_L-1R-3_1ss11TC	gp2b	0	1	73	212	0.001	1.22205	84.9013	140.368
149	CCTGGCTGGCTCGCCA	oan-miR-1386_L-2	gp3a	15	75.5	123	401	42.8178	92.2648	143.053	265.507
150	TCCTGGCTGGCTCGCCA	oan-miR-1386_L-1	gp2a	1	17	64	162	2.85452	20.7749	74.4341	107.262
151	CTCCTGGCTGGCTCGCCA	oan-miR-1386	gp2b	3	31	62	265.5	8.56357	37.8836	72.108	175.791
152	AGCAGCATTGTACAGGGCTATGAGT	oan-miR-103-3p_R+2	gp3a	3	11	38	30	8.56357	13.4426	44.1952	19.8634
153	TGAGGTAGTAGATTGTATAGTTTTT	oan-let-7f-5p_R+3	gp3a	4.5	25.5	43.5	219.5	12.8453	31.1623	50.5919	145.334
154	TGAGGTAGTAGATTGAATAGTT	oan-let-7e-5p	gp3a	3.5	7.5	25.5	33.5	9.99083	9.16538	29.6573	22.1807
155	GAGTGCTGGGATTAAAGGCGTGTGCCACC	mmu-mir-8111-p5_2ss23CT24AG	gp1a	1	10	12	33	2.85452	12.2205	13.9564	21.8497
156	GCCCGGATAGCTCAG	mmu-mir-760-p5_1ss10CG	gp1a	50	197	1338	1333	142.726	240.744	1556.14	882.595
157	TCTCTTAAGGTAGCC	mmu-mir-7213-p5_1ss7GA	gp1a	0	0	9	36	0.001	0.001	10.4673	23.836
158	CCGTTCCGAAGGGAC	mmu-mir-717-p3_1ss15TC	gp1a	0	9	1	0	0.001	10.9985	1.16303	0.001
159	GCGGTGGTTGTCTGTGTGTGTTTGGGTCT	mmu-mir-714-p5	gp3a	3	8	34	144	8.56357	9.77641	39.5431	95.3441
160	TGCGCTGGGGGAGGCGGGGTCGACCGC	mmu-mir-714-p3	gp3a	1	20	4	49	2.85452	24.441	4.65213	32.4435
161	ACCCGGGCGGTACCCGCTCCGGCGCCGGCC	mmu-mir-712-p5	gp3a	3	67	21	175	8.56357	81.8774	24.4237	115.87
162	CGCCGCGGCGTCCGTGCGCC	mmu-mir-712-p3	gp3a	2	24	4	22	5.70904	29.3292	4.65213	14.5665
163	CAGAAGAGAGTACCA	mmu-mir-7035-p5_1ss15TA	gp1a	0	1	59	53	0.001	1.22205	68.6189	35.0919
164	TCAGAAGGAAAGAATGTTGTGGACCATTTTTT	mmu-mir-703-p5	gp1a	3	6	7	16	8.56357	7.3323	8.14122	10.5938
165	CTGTCGCGGTGCCTGAAGAA	mmu-mir-696-p5_2ss19CA20TA	gp3a	0	6	8	32	0.001	7.3323	9.30426	21.1876
166	CTGTCGCGGTGCCTGAAG	mmu-mir-696-p5	gp2b	2	0	3	60	5.70904	0.001	3.4891	39.7267
167	CCAGGGGTCTCTGGGCGAGTATCTC	mmu-mir-692-3-p5_1ss7AG	gp1a	1.5	8	14.5	33	4.28178	9.77641	16.864	21.8497
168	CAAGCACGACTAGGAGGCCTCTGTACCTTCC	mmu-mir-692-3-p3_1ss25GA	gp1a	30	16.5	95.5	257.5	85.6357	20.1638	111.07	170.494
169	GTATCTCTTTGAGCGCCT	mmu-mir-692-1-p3	gp1a	4	3.5	3.5	6.5	11.4181	4.27718	4.07061	4.30373
170	GTTAAAGGCTAGGCTCACAACC	mmu-mir-690-p3	gp1a	84.9167	166.217	166.567	609.417	242.396	203.125	193.722	403.502
171	GCATCTGGCACTGTGGTTCCTGCATGAAA	mmu-mir-682-p5	gp1a	3	2	9	28	8.56357	2.4441	10.4673	18.5391
172	ATTTGCTGAAGCCAGATGCCGTTCCTGAGA	mmu-mir-677-p3	gp1a	1	0	9	67	2.85452	0.001	10.4673	44.3615
173	AAGCAAAGCACTGAA	mmu-mir-6481-p3_1ss6GA	gp1a	0	0	12	17	0.001	0.001	13.9564	11.2559
174	TCATTAGGAGTTCGAA	mmu-mir-6412-p3_1ss2GC	gp3b	10	34	81	276	28.5452	41.5497	94.2056	182.743
175	CCTTCGGAGTTTGAAGCT	mmu-mir-6340-p3_2ss1TC18CT	gp3b	4	0	0	1	11.4181	0.001	0.001	0.662112
176	TTAGCGGTGGATCACT	mmu-mir-6239-p5_1ss7TG	gp1a	0	1	7	14	0.001	1.22205	8.14122	9.26956
177	AGCGGTGGATCACTCGGC	mmu-mir-6239-p3_2ss5TG18TC	gp1a	1	13	21	68	2.85452	15.8867	24.4237	45.0236
178	TATTAGTCAGCGGAGGAAAA	mmu-mir-6238-p3_2ss11TC20TA	gp3b	1	5	78	405	2.85452	6.11025	90.7165	268.155
179	ATACCCGGCCGTCGCCGGCAGTCGG	mmu-mir-6236-p3_2ss7AG24AG	gp1a	2	19	164	289	5.70904	23.219	190.737	191.35
180	CTCATCTCATCCTGGGGCT	mmu-mir-5119-p3_1ss1GC	gp3b	8	2	2	1	22.8362	2.4441	2.32606	0.662112
181	GGGGGTGTAGCTCAG	mmu-mir-5112-p5_1ss1TG	gp1a	10	18	45	58	28.5452	21.9969	52.3364	38.4025
182	TTTCTCTGTGTAGCCCTGGC	mmu-mir-5098-p3	gp1a	8.5	38	38	193	24.2634	46.4379	44.1952	127.788
183	TCAGGCTCAGTCCCCTCCCGAT	mmu-mir-484-p5	gp1a	442	797	2214	5302	1261.7	973.974	2574.95	3510.52
184	TATACATACACGCACACATAGA	mmu-mir-466d-p3	gp1a	3.14286	7.26786	0	9.42857	8.97135	8.88169	0.001	6.24277
185	TGAGGTAGTAGTTTGTGCTT	mmu-mir-3970-p5_1ss7TA	gp1a	3.5	16.75	5.33333	16	9.99083	20.4693	6.20284	10.5938
186	CCCATAAAGTAGAAATCACT	mmu-mir-3969-p5_1ss4CA	gp1a	5.5	5	1.5	2.5	15.6999	6.11025	1.74455	1.65528
187	CATAAAGTAGAAAGCACTAA	mmu-mir-3964-p3_1ss6GA	gp1a	8.5	29.5	1	8.5	24.2634	36.0505	1.16303	5.62795
188	ATCCCACTTCTGACACCG	mmu-mir-3963-p5_1ss17TC	gp1a	6.5	17.5	23.5	66	18.5544	21.3859	27.3313	43.6994
189	AGACCAGGTCACGTCTCTGCAGT	mmu-mir-370-p5	gp1a	0	4	0	11	0.001	4.8882	0.001	7.28323
190	TCCTCTAGATAGTCAAGTTCTGATC	mmu-mir-3535-p3	gp1a	13	42	88	867	37.1088	51.3261	102.347	574.051
191	TGGAGAGATGGCTCAGC	mmu-mir-3473f-p3	gp1a	16.3333	47.2667	40.8167	103.217	46.6239	57.7623	47.4711	68.341
192	GCTGGAGAGGTGGCTCAGTGGCT	mmu-mir-3473d-p3	gp1a	1	7.56667	3.7	16.5333	2.85452	9.24685	4.30322	10.9469
193	TGTGGGTGGGACCATCTCTGGGC	mmu-mir-3471-2-p3_1ss13AC	gp1a	1	11	263	153	2.85452	13.4426	305.877	101.303
194	AGCCCTGGCTGTCCTGGAACT	mmu-mir-3470b-p5_2ss5TC18CA	gp1a	75.5	165.5	315.5	1059.33	215.516	202.249	366.937	701.397
195	TGCCTCTGCCTCCCAAGTGC	mmu-mir-3470b-p3_1ss15GA	gp1a	9	15	197.5	195	25.6907	18.3308	229.699	129.112
196	TGTAGACCAGGCTGGCC	mmu-mir-3470a-p5	gp1a	10.5	25	45	183.833	29.9725	30.5513	52.3364	121.718
197	ATCCGCCTGCCTCTGCC	mmu-mir-3470a-p3_1ss4AC	gp1a	9	15	90	130	25.6907	18.3308	104.673	86.0745
198	TGAAGGAGGCAGAGGC	mmu-mir-346-p3_1ss13GA	gp1a	3	11	9	19	8.56357	13.4426	10.4673	12.5801
199	CGGGTCTTCCCGGAGTCGGG	mmu-mir-320-p5_1ss4TG	gp1a	2	39	11	35	5.70904	47.66	12.7934	23.1739
200	CCTGGGCAGGGCGAA	mmu-mir-210-p3_1ss10CG	gp1a	59	121	78	117	168.417	147.868	90.7165	77.4671
201	CGGTTAGCGCGCGGTAC	mmu-mir-1983-p5	gp1a	2	9	6	12	5.70904	10.9985	6.97819	7.94534
202	CCGCCCTCCCCTCTTCC	mmu-mir-1961-p5_1ss1AC	gp1a	0	3	25	41	0.001	3.66615	29.0758	27.1466
203	AGTGGTAGAGCATTTGACT	mmu-mir-1957a-p5_2ss14AT19CT	gp1a	49.5	167	67	40	141.299	204.082	77.9231	26.4845
204	TGTAGCCCTGGCTGTCC	mmu-mir-1954-p3_1ss14AG	gp1a	4.5	18.5	120.5	167.5	12.8453	22.6079	140.145	110.904
205	GGGATTAAAGGCGTGC	mmu-mir-1946b-p5	gp1a	3	3.5	6.5	16	8.56357	4.27718	7.55971	10.5938
206	GGGGCTGGAGAGATGGC	mmu-mir-1934-p3_1ss9TA	gp1a	38.4167	86.5	5	16.8333	109.661	105.707	5.81516	11.1455
207	CAGGATTCCCTCAGT	mmu-mir-1901-p5_1ss12GC	gp1a	0	0	8	24	0.001	0.001	9.30426	15.8907
208	CGGGGGTTCCGGAGC	mmu-mir-1901-p3_1ss8CT	gp1a	0	1	20	17	0.001	1.22205	23.2606	11.2559
209	GTAAGGTAATGGGACCCG	mmu-mir-182-p3	gp1a	0	1	1	5	0.001	1.22205	1.16303	3.31056
210	TTAAGATTCTGAAATTACCT	mmu-mir-16-1-p3	gp1a	51	114	20	46	145.581	139.314	23.2606	30.4571
211	TCCACCACCTCCCGTGG	mmu-mir-1306-p5_2ss14CG17CG	gp1a	20	15	23	30	57.0904	18.3308	26.7497	19.8634
212	AGTTCGAGGCCAGCCTGGGC	mmu-mir-1195-p5_2ss18CG19TG	gp1a	38	153	123	301	108.472	186.974	143.053	199.296
213	CCAGCCTGGGCTACA	mmu-mir-1191-p5_1ss10TG	gp1a	1	1	7	21	2.85452	1.22205	8.14122	13.9043
214	CTGAGACTGAACTGCCCTTTT	mmu-mir-101b-p5	gp1a	1	0	25	18	2.85452	0.001	29.0758	11.918
215	CAAGCTCGTGTCTGTGGGTCCGT	mmu-miR-99b-3p_R+1	gp1a	21	31	10	36	59.945	37.8836	11.6303	23.836
216	CAAGCTCGTTTCTATGGGTCTGT	mmu-miR-99a-3p_R+2	gp1a	4	19	9	12	11.4181	23.219	10.4673	7.94534
217	TGAGGTAGTAAGTTGTATTGTT	mmu-miR-98-5p	gp1a	128	1354.97	1389.92	2345.46	365.379	1655.84	1616.52	1552.96
218	CTATACAACTTACTACTTTCCT	mmu-miR-98-3p	gp1a	28	67	23	38	79.9266	81.8774	26.7497	25.1602
219	TTTGGCACTAGCACATTTTTGCT	mmu-miR-96-5p	gp1a	53	237	158	642	151.29	289.626	183.759	425.076
220	CAAAGTGCTGTTCGTGCAGGT	mmu-miR-93-5p_R-2	gp1a	813	2370	969	1657	2320.73	2896.26	1126.98	1097.12
221	ACTGCTGAGCTAGCACTTCCCGA	mmu-miR-93-3p_R+1	gp1a	11	13	9	41	31.3997	15.8867	10.4673	27.1466
222	TATTGCACTCGTCCCGGCCTCC	mmu-miR-92b-3p	gp1a	36.6667	72.5	10.3333	90.5	104.666	88.5987	12.018	59.9211
223	AGGTTGGGATTTGTCGCAATGCT	mmu-miR-92a-1-5p	gp1a	2	15	6	10	5.70904	18.3308	6.97819	6.62112
224	TCTTTGGTTATCTAGCTGTATGA	mmu-miR-9-5p	gp1a	2	3.66667	3.66667	11.3333	5.70904	4.48085	4.26445	7.50393
225	AGAGGCTTATAGCTCTAAGC	mmu-miR-879-5p_R-1	gp1a	3	13	3	3	8.56357	15.8867	3.4891	1.98634
226	GTAGAGGAGATGGCGCAGGGAA	mmu-miR-877-5p_R+2	gp1a	9	7	8	25	25.6907	8.55435	9.30426	16.5528
227	TGTCCTCTTCTCCCTCCTCCCA	mmu-miR-877-3p	gp1a	16	13	15	25	45.6724	15.8867	17.4455	16.5528
228	CTGCCCTGGCCCGAGGGACCGAC	mmu-miR-874-3p_R+1	gp1a	52	66	332	444	148.435	80.6553	386.127	293.978
229	AAGGTTACTTGTTAGTTCAGG	mmu-miR-872-5p	gp1a	31	163	162	276	88.4902	199.194	188.411	182.743
230	TGAACTATTGCAGTAGCCTCCT	mmu-miR-872-3p	gp1a	63	140	282	431	179.835	171.087	327.975	285.37
231	TGACTGGCACCATTCTGGATAAT	mmu-miR-871-3p	gp1a	6	6	6	14	17.1271	7.3323	6.97819	9.26956
232	GACAAACATGACTATGCTGACA	mmu-miR-8118	gp1a	7	3	3	5	19.9817	3.66615	3.4891	3.31056
233	TCACCCATCTCCTCTCCGCCT	mmu-miR-8114	gp1a	25	33	7	33	71.363	40.3277	8.14122	21.8497
234	TCTCCGCCACCTCCACCGCAG	mmu-miR-8112_R+1	gp1a	3	12	8	18	8.56357	14.6646	9.30426	11.918
235	TCTCCTGTTCTCTGTTCTCCCT	mmu-miR-8103_R+1	gp1a	5	3	4	9	14.2726	3.66615	4.65213	5.95901
236	TCAGTAACAAAGATTCATCCTT	mmu-miR-802-5p	gp1a	484	575	2402	1361	1381.59	702.679	2793.6	901.134
237	ACGGAGAGTCTTTGTCACT	mmu-miR-802-3p_R-3	gp1a	32	43	139	183	91.3447	52.5482	161.661	121.166
238	TGGAAGACTTGTGATTTTGTTGTT	mmu-miR-7b-5p_R+1	gp1a	1	4	2	4	2.85452	4.8882	2.32606	2.64845
239	TGGAAGACTAGTGATTTTGTTGTT	mmu-miR-7a-5p_R+1	gp1a	73.5	466	921.5	1566	209.807	569.476	1071.73	1036.87
240	CAACAAATCACAGTCTGCCATA	mmu-miR-7a-1-3p	gp1a	9	24	29.5	32.5	25.6907	29.3292	34.3094	21.5186
241	AGCACCACGTGTCTGGGCCACGTGT	mmu-miR-770-5p_R+3	gp1a	0	8	0	17	0.001	9.77641	0.001	11.2559
242	CGTGGGCCTGACGTGGAGCTGT	mmu-miR-770-3p_1ss22GT	gp1a	0	11	0	28	0.001	13.4426	0.001	18.5391
243	GAGCCATCTCTCTAGCCCCTGA	mmu-miR-7667-5p	gp1a	3	3	19	29	8.56357	3.66615	22.0976	19.2012
244	TTTGTGACCTGGTCCACTAACC	mmu-miR-758-3p_R+3	gp1a	0	2	1	18	0.001	2.4441	1.16303	11.918
245	TGCGGGGCTAGGGCTAACAGC	mmu-miR-744-5p_R-1	gp1a	301	510	733	1359	859.211	623.246	852.503	899.81
246	CTGTTGCCACTAACCTCAACCT	mmu-miR-744-3p	gp1a	13	21	28	42	37.1088	25.6631	32.5649	27.8087
247	GAAAGACATCATGCTGAATAGA	mmu-miR-743b-3p	gp1a	8	1	1	3	22.8362	1.22205	1.16303	1.98634
248	TGAGAGATGCCATTCTATGTAGA	mmu-miR-741-3p	gp1a	3	4	11	22	8.56357	4.8882	12.7934	14.5665
249	TATCCGGGTTTCTAACACACT	mmu-miR-7219-3p	gp1a	6	9	25	35	17.1271	10.9985	29.0758	23.1739
250	AGGCAGAGGCAGGAGGAT	mmu-miR-709_L-2R+1	gp1a	4	21	64	116	11.4181	25.6631	74.4341	76.805
251	AAGGAGCTTACAATCTAGCTGGG	mmu-miR-708-5p	gp1a	13	64	1	0	37.1088	78.2112	1.16303	0.001
252	CAACTAGACTGTGAGCTTCTAGT	mmu-miR-708-3p_R+1	gp1a	28	25	0	1	79.9266	30.5513	0.001	0.662112
253	AGAGAAACCCTGTCT	mmu-miR-706_R-7	gp1a	3	5.5	7.5	27.5	8.56357	6.72128	8.72274	18.2081
254	GTACCTCTCTGTTTT	mmu-miR-7043-3p_L-3R-3_1ss6GA	gp1a	2	0	3	29	5.70904	0.001	3.4891	19.2012
255	CAGGAGTCTGAGGGG	mmu-miR-7033-5p_L-4R-4	gp1a	0	1	8	16	0.001	1.22205	9.30426	10.5938
256	TCACCTTGGCCGCCTCTCTGCAG	mmu-miR-7019-3p	gp1a	1	1	12	12	2.85452	1.22205	13.9564	7.94534
257	TAAGGCTCCTTCCTGTGCTTGC	mmu-miR-700-5p	gp1a	11	29	10	30	31.3997	35.4395	11.6303	19.8634
258	CACGCGGGAACCGAGTCCACC	mmu-miR-700-3p	gp1a	4	9	5	28	11.4181	10.9985	5.81516	18.5391
259	TGCACAGGACAGAGCACAGTC	mmu-miR-6996-5p	gp1a	4	0	3	7	11.4181	0.001	3.4891	4.63478
260	ACGGCTTCACTCTCACCCTGCA	mmu-miR-6978-3p_R-1	gp1a	2	3	11	6	5.70904	3.66615	12.7934	3.97267
261	TTTCTTGTCTTCCACTCTAG	mmu-miR-6964-3p	gp1a	1	0	10	10	2.85452	0.001	11.6303	6.62112
262	CTCTAAGGGCTGGGTC	mmu-miR-6937-5p_L-3R-5_1ss6GC	gp1a	0	3	64	146	0.001	3.66615	74.4341	96.6683
263	TTGGACTGTGAGGTGACTCTTGGT	mmu-miR-679-5p_L+2	gp1a	2	3	2	21	5.70904	3.66615	2.32606	13.9043
264	TTCAGTGATGATTAGCTTCTGACT	mmu-miR-677-5p_R+2	gp1a	11	26	18	38	31.3997	31.7733	20.9346	25.1602
265	ACTCTACAACCTTAGGACTTGC	mmu-miR-676-5p	gp1a	44	40	19	50	125.599	48.882	22.0976	33.1056
266	CCGTCCTGAGGTTGTTGAGCT	mmu-miR-676-3p	gp1a	259	463	317	611	739.321	565.809	368.681	404.55
267	GCACTGAGATGGGAGTGGTGT	mmu-miR-674-5p_R-1	gp1a	25	87	58	173	71.363	106.318	67.4559	114.545
268	CACAGCTCCCATCTCAGAAC	mmu-miR-674-3p_R-2	gp1a	54	97	102	367	154.144	118.539	118.629	242.995
269	CTCACAGCTCTGGTCCTTGGA	mmu-miR-673-5p_R-1	gp1a	12	81	3	152	34.2543	98.9861	3.4891	100.641
270	TCCGGGGCTGAGTTCTGTGCACC	mmu-miR-673-3p	gp1a	1	10	1	23	2.85452	12.2205	1.16303	15.2286
271	TGAGGTTGGTGTACTGTGTGTGA	mmu-miR-672-5p	gp1a	2	9	4	10	5.70904	10.9985	4.65213	6.62112
272	AGGAAGCCCTGGAGGGGCTGGAGG	mmu-miR-671-5p_R+1	gp1a	8	23	21	37	22.8362	28.1072	24.4237	24.4981
273	TCCGGTTCTCAGGGCTCCACC	mmu-miR-671-3p	gp1a	91	85	260	469	259.761	103.874	302.388	310.53
274	ACATAACATACACACACACGTA	mmu-miR-669o-3p_R-1	gp1a	2.66667	8.66667	1.33333	8.33333	7.61206	10.5911	1.55071	5.5176
275	ATAGTTGTGTGTGGATGTGTGTAT	mmu-miR-669c-5p_R+2	gp1a	4	11	5	29.8333	11.4181	13.4426	5.81516	19.753
276	TGTCACTCGGCTCGGCCCACTACC	mmu-miR-668-3p	gp1a	1	7	4	14	2.85452	8.55435	4.65213	9.26956
277	TGACACCTGCCACCCAGCCCAAT	mmu-miR-667-3p_1ss23GT	gp1a	5	14	3	109	14.2726	17.1087	3.4891	72.1702
278	AGCGGGCACAGCTGTGAGAGC	mmu-miR-666-5p_R-1	gp1a	3	5	0	50	8.56357	6.11025	0.001	33.1056
279	ACCAGGAGGCTGAGGTCCCTTA	mmu-miR-665-3p_R+2	gp1a	6	78	16	222	17.1271	95.32	18.6085	146.989
280	CTGGCTGGGGAAAATGACTGGA	mmu-miR-664-5p_R+1	gp1a	8	27	46	51	22.8362	32.9954	53.4995	33.7677
281	TATTCATTTACTCCCCAGCCT	mmu-miR-664-3p_R-1	gp1a	53	110	252	262	151.29	134.426	293.084	173.473
282	TATGTCTGCTGACCATCACC	mmu-miR-654-3p_R-2	gp1a	6	1	1	1	17.1271	1.22205	1.16303	0.662112
283	GCACAGTGATGAACTCTGAGG	mmu-miR-6539_R-3	gp1a	0	3	4	71	0.001	3.66615	4.65213	47.0099
284	CGCGGGCTCCGGGGC	mmu-miR-6538_R-4	gp1a	3	20	98	137	8.56357	24.441	113.977	90.7093
285	AATGGCGCCACTAGGGTTGTGA	mmu-miR-652-3p_R+1	gp1a	417	1297	1424	3348	1190.34	1585	1656.16	2216.75
286	TTTGCAGTAACAGGTGTGGACATCC	mmu-miR-6516-5p_R+3	gp1a	3	7	8	14	8.56357	8.55435	9.30426	9.26956
287	TCGAAACCATCCTCTGCTACC	mmu-miR-6412_R-1_2ss15AT21TC	gp2b	11	17	38	155	31.3997	20.7749	44.1952	102.627
288	CTGGCCCTCTCTGCCCT	mmu-miR-6395_R-5	gp1a	9.5	11.5	2.5	4.5	27.118	14.0536	2.90758	2.9795
289	AAAGCATCGCGAAGGCCC	mmu-miR-6240_L-2R-6	gp1a	13	121	395	1361	37.1088	147.868	459.398	901.134
290	TCCGAGCCTGGGTCTCCCTCT	mmu-miR-615-3p_R-1	gp1a	7	12.5	9.5	19.5	19.9817	15.2756	11.0488	12.9112
291	TACGTCATCGTCGTCATCGTTAT	mmu-miR-598-3p_R+1	gp1a	11	21	27	52	31.3997	25.6631	31.4019	34.4298
292	TTGTGTCAATATGCGATGATGT	mmu-miR-592-5p_L-1	gp1a	1	2	21	2	2.85452	2.4441	24.4237	1.32422
293	TACAGTTGTTCAACCAGTTACT	mmu-miR-582-5p_L-1R+1	gp1a	3	97	3	276	8.56357	118.539	3.4891	182.743
294	AACCTGTTGAACAACTGAACCC	mmu-miR-582-3p_L-1R+2	gp1a	28	127	6	224	79.9266	155.2	6.97819	148.313
295	TGAGTGTGTGTGTGTGAGTGT	mmu-miR-574-5p_R-2	gp1a	9	48	45	69.75	25.6907	58.6584	52.3364	46.1823
296	CACGCTCATGCACACACCCACA	mmu-miR-574-3p	gp1a	305	408	204	333.167	870.629	498.597	237.259	220.594
297	CTTGGTACATCTTTGAGTGAGT	mmu-miR-547-3p_R+1	gp1a	2	28	45	56	5.70904	34.2174	52.3364	37.0783
298	AAACATTCGCGGTGCACTTCTTT	mmu-miR-543-3p_R+1	gp1a	0	100	11	535	0.001	122.205	12.7934	354.23
299	TGTGACAGATTGATAACTGAAAGT	mmu-miR-542-3p_R+2	gp1a	36	44	79	290	102.763	53.7702	91.8795	192.012
300	TGGCGAACACAGAATCCATACT	mmu-miR-541-3p	gp1a	1	23	11	151	2.85452	28.1072	12.7934	99.9789
301	CAAGGGTCACCCTCTGACT	mmu-miR-540-5p_R-4	gp1a	11	40	4	22	31.3997	48.882	4.65213	14.5665
302	AGGTCAGAGGTCGATCCTGGGC	mmu-miR-540-3p_R+2	gp1a	4	36	5	127	11.4181	43.9938	5.81516	84.0882
303	CATGCCTTGAGTGTAGGACCGT	mmu-miR-532-5p	gp1a	452	759	461	1150	1290.24	927.536	536.158	761.428
304	CCTCCCACACCCAAGGCTTGC	mmu-miR-532-3p_R-1	gp1a	13	27	26	58	37.1088	32.9954	30.2388	38.4025
305	CGCGGGCGGGGCCGGGG	mmu-miR-5126_L+1R-6	gp1a	15	92	83	203	42.8178	112.429	96.5317	134.409
306	GCTTGTGATGAGACATCT	mmu-miR-5121_L-1R-2	gp1a	4	147	43	92	11.4181	179.641	50.0104	60.9143
307	GACAGAGGAGGAGAGAGATCCTGT	mmu-miR-5113_L+1	gp1a	19	14	4	6	54.2359	17.1087	4.65213	3.97267
308	CATGCCTTTTGCTCTGCACTCA	mmu-miR-511-5p_L+1	gp1a	18	7	40	63	51.3814	8.55435	46.5213	41.713
309	AATGTGTAGCAAAAGACAGGAT	mmu-miR-511-3p	gp1a	4	19	39	85	11.4181	23.219	45.3583	56.2795
310	CAACCTGTGCTTCTCTTCCCAGT	mmu-miR-5107-3p_R+1	gp1a	2	1	1	17	5.70904	1.22205	1.16303	11.2559
311	CCCAGCGGTGCCTCC	mmu-miR-5100_L-6_1ss21TC	gp1a	13	26	141	98	37.1088	31.7733	163.988	64.8869
312	GGGAGCCAGGAAGTATTGATGTTT	mmu-miR-505-5p_R+1	gp1a	12	21	17	63	34.2543	25.6631	19.7715	41.713
313	CGTCAACACTTGCTGGTTTTCTCT	mmu-miR-505-3p_R+2	gp1a	3	30	26	65	8.56357	36.6615	30.2388	43.0373
314	GACCCTGGTCTGCACTCTATC	mmu-miR-504-5p_L-1	gp1a	3	4	1	2	8.56357	4.8882	1.16303	1.32422
315	TAGCAGCGGGAACAGTACTGCAG	mmu-miR-503-5p	gp1a	0	6	0	16	0.001	7.3323	0.001	10.5938
316	GGAGTATTGTTTCCACTGCCTGG	mmu-miR-503-3p_L+1	gp1a	20	48	182	535	57.0904	58.6584	211.672	354.23
317	AATCCTTTGTCCCTGGGTGAAAATGC	mmu-miR-501-5p_R+4	gp1a	1	12	7	22	2.85452	14.6646	8.14122	14.5665
318	AATGCACCCGGGCAAGGATTTG	mmu-miR-501-3p	gp1a	429	749	622	2889	1224.59	915.316	723.406	1912.84
319	AATGCACCTGGGCAAGGGTTC	mmu-miR-500-3p_R-1	gp1a	31	115	103	229	88.4902	140.536	119.792	151.624
320	TTAAGACTTGCAGTGATGTTT	mmu-miR-499-5p	gp1a	253	575	15	78	722.194	702.679	17.4455	51.6447
321	GAACATCACAGCAAGTCTGTGC	mmu-miR-499-3p_R-1	gp1a	8	16	1	1	22.8362	19.5528	1.16303	0.662112
322	CAGCAGCACACTGTGGTTTGT	mmu-miR-497-5p_R-1	gp1a	33	121	74	239	94.1992	147.868	86.0644	158.245
323	AGTATTACATGGCCAATCTCC	mmu-miR-496a-3p_L-2R+1	gp1a	1	23	7	125	2.85452	28.1072	8.14122	82.764
324	AAACAAACATGGTGCACTTCTT	mmu-miR-495-3p	gp1a	4	197	11	479	11.4181	240.744	12.7934	317.152
325	TGAAACATACACGGGAAACCTCT	mmu-miR-494-3p_R+1	gp1a	0	10	3	26	0.001	12.2205	3.4891	17.2149
326	TTGTACATGGTAGGCTTTCATT	mmu-miR-493-5p_R+3	gp1a	0	10	1	15	0.001	12.2205	1.16303	9.93168
327	TGAAGGTCCTACTGTGTGCCAGGT	mmu-miR-493-3p_R+1	gp1a	0	5	0	20	0.001	6.11025	0.001	13.2422
328	CAACCTGGAGGACTCCATGCTGT	mmu-miR-490-3p_R+1	gp1a	292	118	7	11	833.52	144.202	8.14122	7.28323
329	TTGAAAGGCTGTTTCTTGGTCT	mmu-miR-488-3p_R+1	gp1a	2	2	2	3	5.70904	2.4441	2.32606	1.98634
330	AATCGTACAGGGTCATCCACTT	mmu-miR-487b-3p	gp1a	0	20	0	59	0.001	24.441	0.001	39.0646
331	AGAGGCTGGCCGTGATGAATTCGT	mmu-miR-485-5p_R+2	gp1a	5	27	2	202	14.2726	32.9954	2.32606	133.747
332	GTCATACACGGCTCTCCTCTCT	mmu-miR-485-3p_L-1R+1	gp1a	7	135	12	548	19.9817	164.977	13.9564	362.837
333	TAAGTGTGAGCATGTATATGTG	mmu-miR-467e-5p_L-1R+1	gp1a	0	5	1	11	0.001	6.11025	1.16303	7.28323
334	TAAGTGCGTGCATGTATATGTG	mmu-miR-467c-5p	gp1a	1	7	2	24.2	2.85452	8.55435	2.32606	16.0231
335	TAAGTGCCTGCATGTATATGC	mmu-miR-467b-5p_L-1R+1	gp1a	2.25	6.25	0.25	9.45	6.42267	7.63782	0.290758	6.25696
336	TGTGTGTGTGTGTGTGTCTGTGTCTGTG	mmu-miR-466i-5p_R+8_1ss18GC	gp1a	0	2.58333	6	15.4083	0.001	3.15696	6.97819	10.202
337	ATACAGACACATGCACACACT	mmu-miR-466g_1ss21AT	gp1a	8	5	2	6	22.8362	6.11025	2.32606	3.97267
338	ATACACACACACATACACACTCT	mmu-miR-466f-3p_L-1R+3	gp1a	7.08333	7.25	1	6.66667	20.2195	8.85987	1.16303	4.41408
339	TATGTGCCTTTGGACTACATCGT	mmu-miR-455-5p_R+1	gp1a	36	25	142	35	102.763	30.5513	165.151	23.1739
340	GCAGTCCACGGGCATATACACT	mmu-miR-455-3p_R+1	gp1a	17	24	250	73	48.5269	29.3292	290.758	48.3342
341	AACTGTTTGCAGAGGAAACTGAGA	mmu-miR-452-5p_L+3R-1	gp1a	3	10	0	3	8.56357	12.2205	0.001	1.98634
342	TTTTGCAGTATGTTCCTGAATAC	mmu-miR-450b-5p_R+1	gp1a	21	34	16	145	59.945	41.5497	18.6085	96.0062
343	TTTTGCGATGTGTTCCTAATAT	mmu-miR-450a-5p	gp1a	83.5	189	394	1373.5	238.353	230.968	458.235	909.41
344	TTTGAACCATCACTCGACTCCT	mmu-miR-434-3p	gp1a	210	1288	166	2778	599.45	1574	193.063	1839.35
345	TACGGTGAGCCTGTCATTATTC	mmu-miR-433-5p	gp1a	1	2	0	10	2.85452	2.4441	0.001	6.62112
346	ATCATGATGGGCTCCTCGGTGT	mmu-miR-433-3p	gp1a	4	30	3	177	11.4181	36.6615	3.4891	117.194
347	TGTCTTGCAGGCCGTCATGC	mmu-miR-431-5p_R-1	gp1a	2	60	3	264	5.70904	73.323	3.4891	174.797
348	CAGGTCGTCTTGCAGGGCTTCT	mmu-miR-431-3p	gp1a	0	11	0	37	0.001	13.4426	0.001	24.4981
349	TAATACTGTCTGGTAATGCCGT	mmu-miR-429-3p	gp1a	63	502.333	28	157	179.835	613.877	32.5649	103.952
350	AATGACACGATCACTCCCGTTG	mmu-miR-425-5p_R-1	gp1a	414	685	573	932	1181.77	837.105	666.417	617.088
351	CATCGGGAATGTCGTGTCCGCC	mmu-miR-425-3p_L+1	gp1a	18	41	24	52	51.3814	50.1041	27.9128	34.4298
352	TGAGGGGCAGAGAGCGAGACTTT	mmu-miR-423-5p	gp1a	1350	880	1114	2656	3853.6	1075.4	1295.62	1758.57
353	AGCTCGGTCTGAGGCCCCTCAGT	mmu-miR-423-3p	gp1a	551	803	1842	3145	1572.84	981.307	2142.31	2082.34
354	ATCAACAGACATTAATTGGGCGT	mmu-miR-421-3p_1ss23CT	gp1a	68	131	34	174	194.107	160.089	39.5431	115.207
355	TGGTCGACCAGCTGGAAAGTAAT	mmu-miR-412-5p	gp1a	0	8	0	52	0.001	9.77641	0.001	34.4298
356	TACTTCACCTGGTCCACTAGC	mmu-miR-412-3p_L+3R-2	gp1a	0	1	0	15	0.001	1.22205	0.001	9.93168
357	TAGTAGACCGTATAGCGTACG	mmu-miR-411-5p	gp1a	42	301	73	836	119.89	367.837	84.9013	553.525
358	TATGTAACACGGTCCACTAAC	mmu-miR-411-3p_R-1	gp1a	1	47	8	92.5	2.85452	57.4364	9.30426	61.2453
359	AATATAACACAGATGGCCTGT	mmu-miR-410-3p	gp1a	3	171	14	712	8.56357	208.971	16.2824	471.424
360	CGAATGTTGCTCGGTGAACCCCT	mmu-miR-409-3p_L+1	gp1a	25	415	74	2092	71.363	507.151	86.0644	1385.14
361	ATCCCACTCCTGACACCA	mmu-miR-3968_L-3_1ss14AT	gp1a	62.5	186.5	1389.5	3688	178.408	227.912	1616.03	2441.87
362	GAAGTTGTTCGTGGTGGATTCG	mmu-miR-382-5p	gp1a	2	21	0	53	5.70904	25.6631	0.001	35.0919
363	AATCATTCACGGACAACACTTT	mmu-miR-382-3p_L+2R-2	gp1a	4	33	5	45	11.4181	40.3277	5.81516	29.795
364	TATACAAGGGCAAGCTCTCTGT	mmu-miR-381-3p	gp1a	107	528	92	957	305.434	645.243	106.999	633.641
365	TATGTAGTATGGTCCACATCT	mmu-miR-380-3p_R-1	gp1a	1	32	2	76	2.85452	39.1056	2.32606	50.3205
366	TGGTAGACTATGGAACGTAGG	mmu-miR-379-5p	gp1a	48	236	90	895	137.017	288.404	104.673	592.59
367	TATGTAACATGGTCCACTAAC	mmu-miR-379-3p_R-1	gp1a	6	94	18	209.5	17.1271	114.873	20.9346	138.712
368	ACTGGACTTGGAGTCAGAAGGT	mmu-miR-378d_1ss6CA	gp1a	277.5	380.667	510.833	470.667	792.13	465.194	594.116	311.634
369	ACTGGACTTGGAGTCAGAAG	mmu-miR-378c_R-1	gp1a	1376.33	784.667	655.667	598	3928.77	958.902	762.561	395.943
370	CTGGACTTGGAGTCAGAAG	mmu-miR-378b_R-1	gp1a	32.3333	20	8.83333	10.8333	92.2962	24.441	10.2735	7.17288
371	CTCCTGACTCCAGGTCCTGTGT	mmu-miR-378a-5p	gp1a	106	233	404	393	302.579	284.738	469.865	260.21
372	AGAGGTTGCCCTTGGTGAATTC	mmu-miR-377-5p	gp1a	0	6	4	21	0.001	7.3323	4.65213	13.9043
373	TGAATCACACAAAGGCAACTTTT	mmu-miR-377-3p_L+3R-2	gp1a	14	164	13	272	39.9633	200.416	15.1194	180.094
374	AACATAGAGGAAATTTCACGT	mmu-miR-376c-3p	gp1a	0	61	3	70	0.001	74.5451	3.4891	46.3478
375	GTGGATATTCCTTCTATGGTT	mmu-miR-376b-5p_R-1	gp1a	4.5	17	2	33.5	12.8453	20.7749	2.32606	22.1807
376	ATCATAGAGGAACATCCACTT	mmu-miR-376b-3p	gp1a	8	496	48	739.5	22.8362	606.137	55.8255	489.632
377	GGTAGATTCTCCTTCTATGAGT	mmu-miR-376a-5p	gp1a	1	12	1	27	2.85452	14.6646	1.16303	17.877
378	ATCGTAGAGGAAAATCCACGTT	mmu-miR-376a-3p_R+1	gp1a	0	22	0	19.5	0.001	26.8851	0.001	12.9112
379	TTTGTTCGTTCGGCTCGCGTGA	mmu-miR-375-3p	gp1a	260	195	7	27	742.176	238.3	8.14122	17.877
380	CTTAGCAGGTTGTATTATCATT	mmu-miR-374c-3p_L-1R+4	gp1a	2	19	9	22.5	5.70904	23.219	10.4673	14.8975
381	ATATAATACAACCTGCTAAGT	mmu-miR-374b-5p_R-1	gp1a	735.5	1687.5	309	574.5	2099.5	2062.21	359.377	380.383
382	GCCTGCTGGGGTGGAACCTGGT	mmu-miR-370-3p	gp1a	20	46	9	183	57.0904	56.2143	10.4673	121.166
383	AGATCGACCGTGTTATATTCGC	mmu-miR-369-5p	gp1a	1	17	6	111	2.85452	20.7749	6.97819	73.4944
384	AATAATACATGGTTGATCTTT	mmu-miR-369-3p	gp1a	2	48	5	149	5.70904	58.6584	5.81516	98.6546
385	TAATGCCCCTAAAAATCCTTAT	mmu-miR-365-3p	gp1a	170	293.5	2041.5	908.5	485.269	358.672	2374.33	601.528
386	AGGGACTTTCAGGGGCAGCTGTG	mmu-miR-365-2-5p	gp1a	6	6	19	13	17.1271	7.3323	22.0976	8.60745
387	AATTGCACGGTATCCATCTGTAT	mmu-miR-363-3p_R+1	gp1a	39	32	9	33	111.326	39.1056	10.4673	21.8497
388	AATCCTTGGAACCTAGGTGTGAAT	mmu-miR-362-5p	gp1a	8	67	82	191	22.8362	81.8774	95.3686	126.463
389	AACACACCTGTTCAAGGATTCT	mmu-miR-362-3p_1ss22AT	gp1a	89	454	120	296	254.052	554.811	139.564	195.985
390	TTATCAGAATCTCCAGGGGTAC	mmu-miR-361-5p	gp1a	219	258	364	402	625.14	315.289	423.344	266.169
391	CCCCCAGGTGTGATTCTGATTTGT	mmu-miR-361-3p_L-1	gp1a	76	117	287	491	216.944	142.98	333.79	325.097
392	GGATATGATGACTGATTACCTGAGA	mmu-miR-3535_L-1	gp1a	37	170	308	635	105.617	207.749	358.214	420.441
393	GGTCAAGAGGCGCCTGGGAACT	mmu-miR-351-3p_R+1	gp1a	6	6	21	100	17.1271	7.3323	24.4237	66.2112
394	AAAGTGCATGCGCTTTGGGAC	mmu-miR-350-5p_R+2	gp1a	3	11	7	19	8.56357	13.4426	8.14122	12.5801
395	TTCACAAAGCCCATACACTTTC	mmu-miR-350-3p	gp1a	113	392	41	149	322.561	479.044	47.6843	98.6546
396	AGGCAGTGTAGTTAGCTGATTGC	mmu-miR-34c-5p	gp1a	20	358	11	912.5	57.0904	437.494	12.7934	604.177
397	AATCACTAACTCCACTGCCATC	mmu-miR-34b-3p	gp1a	1	5	0	24	2.85452	6.11025	0.001	15.8907
398	TGGCAGTGTCTTAGCTGGTTGT	mmu-miR-34a-5p	gp1a	22	427	189	1112	62.7995	521.816	219.813	736.268
399	CAATCAGCAAGTATACTGCCCT	mmu-miR-34a-3p_L+1	gp1a	0	9	2	22	0.001	10.9985	2.32606	14.5665
400	GGGCTGGAGAGATGGC	mmu-miR-3473e_R-5	gp1a	194.833	481.283	5.91667	16.3667	556.156	588.153	6.88127	10.8366
401	CACTGAGCCACTTTCCAGCCCTT	mmu-miR-3473d_L-1	gp1a	7	13	7	22	19.9817	15.8867	8.14122	14.5665
402	TGCCTCCATGAGGTCCAACTGTAAGGCAT	mmu-miR-3471_L+8R-1_1ss13AG	gp1a	2	0	7	17	5.70904	0.001	8.14122	11.2559
403	TGTCTGCCCGAGTGCCTGCCTCT	mmu-miR-346-5p	gp1a	1	0	10	16	2.85452	0.001	11.6303	10.5938
404	TGCTGACCCCTAGTCCAGTGCT	mmu-miR-345-5p_L+1R-1	gp1a	68	177	156	166	194.107	216.303	181.433	109.911
405	CCCTGAACTAGGGGTCTGGAGT	mmu-miR-345-3p_L+1R-1_1ss22AT	gp1a	101	113	99	120	288.307	138.092	115.14	79.4534
406	GATATAACCACTGCCAGACTGA	mmu-miR-344d-3p	gp1a	3.33333	11.6667	0	18.6667	9.51507	14.2573	0.001	12.3594
407	TGATCTAGCCAAAGCCTGACTGT	mmu-miR-344-3p	gp1a	5	17	0	0	14.2726	20.7749	0.001	0.001
408	AGGGGTGCTATCTGTGATTGA	mmu-miR-342-5p_R-1	gp1a	13	40	23	169	37.1088	48.882	26.7497	111.897
409	TCGGTCGATCGGTCGGTCGGT	mmu-miR-341-3p	gp1a	6	73	8	175	17.1271	89.2097	9.30426	115.87
410	TTATAAAGCAATGAGACTGATT	mmu-miR-340-5p	gp1a	439	1030	1187	2008	1253.14	1258.71	1380.52	1329.52
411	TCCGTCTCAGTTACTTTATAGC	mmu-miR-340-3p	gp1a	37	135	437	781	105.617	164.977	508.245	517.109
412	TCCCTGTCCTCCAGGAGCTCT	mmu-miR-339-5p_R-2_1ss21AT	gp1a	263	556	657	1396	750.739	679.46	764.112	924.308
413	TGAGCGCCTCGGCGACAGAGC	mmu-miR-339-3p_R-2	gp1a	203	204	351	679	579.468	249.298	408.224	449.574
414	AACAATATCCTGGTGCTGAGT	mmu-miR-338-5p_R-1	gp1a	31	45	87	226	88.4902	54.9923	101.184	149.637
415	TCCAGCATCAGTGATTTTGTT	mmu-miR-338-3p_R-1	gp1a	14	50	45	116	39.9633	61.1025	52.3364	76.805
416	TTCAGCTCCTATATGATGCCT	mmu-miR-337-3p	gp1a	4	42	4	43	11.4181	51.3261	4.65213	28.4708
417	TCAAGAGCAATAACGAAAAATGT	mmu-miR-335-5p	gp1a	512	1575	1537	6052	1461.52	1924.73	1787.58	4007.1
418	TTTTTCATTATTGCTCCTGACC	mmu-miR-335-3p	gp1a	85	278	471	2344	242.634	339.73	547.788	1551.99
419	CTAGGTATGGTCCCAGGGATC	mmu-miR-331-5p_R-1	gp1a	3	13	14	40	8.56357	15.8867	16.2824	26.4845
420	GCCCCTGGGCCTATCCTAGAAT	mmu-miR-331-3p_R+1	gp1a	19	60	243	640	54.2359	73.323	282.617	423.751
421	TCTCTGGGCCTGTGTCTTAGGCT	mmu-miR-330-5p_R+1	gp1a	16	59	30	31	45.6724	72.101	34.891	20.5255
422	CAAAGCACAGGGCCTGCAGAGA	mmu-miR-330-3p_L-1	gp1a	41	29	52	50	117.035	35.4395	60.4777	33.1056
423	GTGCATTGTAGTTGCATTGC	mmu-miR-33-5p_R-1	gp1a	0	11	4	4	0.001	13.4426	4.65213	2.64845
424	CAATGTTTCCACAGTGCATCAT	mmu-miR-33-3p_1ss22CT	gp1a	5	7	3	5	14.2726	8.55435	3.4891	3.31056
425	AGAGGTTTTCTGGGTCTCTGTTT	mmu-miR-329-5p_R+1	gp1a	9	50	2	146	25.6907	61.1025	2.32606	96.6683
426	AACACACCCAGCTAACCTTTTT	mmu-miR-329-3p	gp1a	13	69	8	227	37.1088	84.3215	9.30426	150.299
427	CTGGCCCTCTCTGCCCTTCCGTT	mmu-miR-328-3p_R+1	gp1a	549.5	617.5	424.5	514.5	1568.56	754.616	493.707	340.656
428	CCTCTGGGCCCTTCCTCCAGT	mmu-miR-326-3p	gp1a	83	126	70	209	236.925	153.978	81.4122	138.381
429	CGCATCCCCTAGGGCATTGGTGT	mmu-miR-324-5p	gp1a	23	47	14	44	65.654	57.4364	16.2824	29.1329
430	ACTGCCCCAGGTGCTGCTGGT	mmu-miR-324-3p_L-2R+3	gp1a	28	54	29	39	79.9266	65.9907	33.7279	25.8224
431	CACATTACACGGTCGACCTCT	mmu-miR-323-3p	gp1a	3	12	0	18	8.56357	14.6646	0.001	11.918
432	CAGCAGCAATTCATGTTTTGGA	mmu-miR-322-5p	gp1a	36	297	94	674	102.763	362.949	109.325	446.263
433	AAACATGAAGCGCTGCAACA	mmu-miR-322-3p_R-1	gp1a	803	953	1521	5321	2292.18	1164.61	1768.97	3523.1
434	AAAAGCTGGGTTGAGAGGGCGA	mmu-miR-320-3p	gp1a	760	1188	915	1071	2169.44	1451.8	1064.17	709.122
435	TATTGCACATTACTAAGTTGC	mmu-miR-32-5p_R-1	gp1a	24	112	59	101	68.5085	136.87	68.6189	66.8733
436	CGGGGCAGCTCAGTACAGGAT	mmu-miR-3107-3p_R+1	gp1a	25	35	7.5	12.5	71.363	42.7718	8.72274	8.2764
437	ACTGCTTATGAGCTTGCACT	mmu-miR-3105-3p_R-2	gp1a	16	41	48	107	45.6724	50.1041	55.8255	70.846
438	AGGCAAGATGCTGGCATAGCT	mmu-miR-31-5p_R-1	gp1a	146	225	2082	1123	416.76	274.961	2421.43	743.551
439	TGCTATGCCAACATATTGCCATC	mmu-miR-31-3p	gp1a	9	23	38	30	25.6907	28.1072	44.1952	19.8634
440	CTTTCAGTCGGATGTTTACAGC	mmu-miR-30e-3p	gp1a	643	999	1203	1137.83	1835.46	1220.83	1399.13	753.373
441	CTTTCAGTCAGATGTTTGCTGC	mmu-miR-30d-3p	gp1a	59.5	121.5	145.5	142.333	169.844	148.479	169.221	94.2406
442	CTGGGAGAAGGCTGTTTACTCT	mmu-miR-30c-2-3p	gp1a	169	209	609	345	482.414	255.409	708.287	228.429
443	CTGGGAGAGGGTTGTTTACTCC	mmu-miR-30c-1-3p	gp1a	23	21	45	64	65.654	25.6631	52.3364	42.3751
444	CTGGGATGTGGATGTTTACGTC	mmu-miR-30b-3p	gp1a	11	49	54	65	31.3997	59.8805	62.8037	43.0373
445	CTTTCAGTCGGATGTTTGCAGC	mmu-miR-30a-3p	gp1a	1032.5	1624.5	3087.5	1994.83	2947.29	1985.22	3590.86	1320.8
446	TTCTGCCAGTCTCCTTCAGAC	mmu-miR-3084-3p	gp1a	2	3	9	23	5.70904	3.66615	10.4673	15.2286
447	CACATGGCACTCAACTCTGCAG	mmu-miR-3082-3p	gp1a	12	8	9	15	34.2543	9.77641	10.4673	9.93168
448	GTTCCTGCTGAACTGAGCCAGT	mmu-miR-3074-5p	gp1a	14	11.5	3.5	10.5	39.9633	14.0536	4.07061	6.95217
449	GATATCAGCTCAGTAGGCACCG	mmu-miR-3074-1-3p	gp1a	6	15	8	12	17.1271	18.3308	9.30426	7.94534
450	ATGGTCACAGTGGACATCAACC	mmu-miR-3073b-5p	gp1a	2	4	8	17	5.70904	4.8882	9.30426	11.2559
451	CTGGCGCCAACTGTGACCACT	mmu-miR-3073b-3p_R-1	gp1a	2	9	19	20	5.70904	10.9985	22.0976	13.2422
452	TTGATGTCCACTGTGACCATAG	mmu-miR-3073a-3p	gp1a	3	8	21	19	8.56357	9.77641	24.4237	12.5801
453	TGCCCCCTCCAGGAAGCCTTCT	mmu-miR-3072-3p	gp1a	0	9	3	42	0.001	10.9985	3.4891	27.8087
454	TTGGAGTTCATGCAAGTTCTAACC	mmu-miR-3068-5p	gp1a	3	22	26	51	8.56357	26.8851	30.2388	33.7677
455	GGTGAATTGCAGTACTCCAAC	mmu-miR-3068-3p_R-1	gp1a	111	116	176	401	316.852	141.758	204.694	265.507
456	TAACAGACCGCAACCT	mmu-miR-3066-3p_L-4R-2_1ss8TC	gp1a	1	0	48	23	2.85452	0.001	55.8255	15.2286
457	CAGTGGGCCGTGAAAGGTAGC	mmu-miR-3061-5p_R-1	gp1a	6	6	4	17	17.1271	7.3323	4.65213	11.2559
458	ATAGCACAGAAGCACTCCCACT	mmu-miR-3060-3p_L-2R+2	gp1a	3	5	9	17	8.56357	6.11025	10.4673	11.2559
459	ATTGGAGCTGAGATTCTGCGGGAT	mmu-miR-3057-5p	gp1a	17	32	9	59	48.5269	39.1056	10.4673	39.0646
460	TCCCACAGGCCCAGCTCATAGC	mmu-miR-3057-3p	gp1a	0	1	4	20	0.001	1.22205	4.65213	13.2422
461	GCTCTGACTTTATTGCACTACT	mmu-miR-301a-5p	gp1a	2	16	8	15	5.70904	19.5528	9.30426	9.93168
462	CAGTGCAATAGTATTGTCAAAGC	mmu-miR-301a-3p	gp1a	14	38	4	12	39.9633	46.4379	4.65213	7.94534
463	TATGCAAGGGCAAGCTCTCT	mmu-miR-300-3p_R-2	gp1a	76	802	76	1357	216.944	980.085	88.3904	898.486
464	ACCGATTTCTCCTGGTGTTCAGA	mmu-miR-29c-5p_L-2R+3	gp1a	30	79	53	124	85.6357	96.542	61.6407	82.1019
465	TAGCACCATTTGAAATCGGTT	mmu-miR-29c-3p_R-1	gp1a	170.5	500.333	748.583	776.083	486.696	611.433	870.626	513.854
466	TAGCACCATTTGAAATCAGTGTT	mmu-miR-29b-3p	gp1a	104.333	462.333	376.417	605.083	297.822	564.995	437.785	400.633
467	CTGGTTTCACATGGTGGCTTAGA	mmu-miR-29b-2-5p_R-2	gp1a	1	6	9	17	2.85452	7.3323	10.4673	11.2559
468	ACTGATTTCTTTTGGTGTTCAGA	mmu-miR-29a-5p_R+1	gp1a	2	19	11	19	5.70904	23.219	12.7934	12.5801
469	TGGTTTACCGTCCCACATACAT	mmu-miR-299a-5p	gp1a	5	15	5.5	83	14.2726	18.3308	6.39668	54.9553
470	TATGTGGGACGGTAAACCGCT	mmu-miR-299a-3p_R-1	gp1a	14	91	12	193	39.9633	111.207	13.9564	127.788
471	GGCAGAGGAGGGCTGTTCTTCCC	mmu-miR-298-5p	gp1a	10	15	2	22	28.5452	18.3308	2.32606	14.5665
472	AGGGCCCCCCCTCAATCCTGT	mmu-miR-296-5p	gp1a	10	20	2	8	28.5452	24.441	2.32606	5.29689
473	GAGGGTTGGGTGGAGGCTCT	mmu-miR-296-3p_R-2	gp1a	1	6	0	9	2.85452	7.3323	0.001	5.95901
474	AAAGTGCTACTACTTTTGAGTCT	mmu-miR-295-3p	gp1a	0	10	15	68	0.001	12.2205	17.4455	45.0236
475	ACTCAAAACCTGGCGGCACTTTT	mmu-miR-292b-5p	gp1a	0	17	34	130	0.001	20.7749	39.5431	86.0745
476	AAGGAGCTCACAGTCTATTGAA	mmu-miR-28c_L+1R+1	gp1a	1.5	3.83333	35.5	45.3333	4.28178	4.68453	41.2876	30.0157
477	AAGGAGCTCACAGTCTATTGA	mmu-miR-28c_L+1	gp1a	54.5	185.333	741.5	1315.83	155.571	226.487	862.388	871.229
478	CACTAGATTGTGAGCTGCTGGA	mmu-miR-28a-3p	gp1a	273	447	252	494	779.284	546.257	293.084	327.083
479	AGAGCTTAGCTGATTGGTGAAC	mmu-miR-27b-5p	gp1a	7	32	28	77	19.9817	39.1056	32.5649	50.9826
480	AGGGCTTAGCTGCTTGTGAGCA	mmu-miR-27a-5p	gp1a	6	34	11	63	17.1271	41.5497	12.7934	41.713
481	CCTGTTCTCCATTACTTGGCTC	mmu-miR-26b-3p	gp1a	41	42	118	89	117.035	51.3261	137.238	58.9279
482	CCTGTTCTTGATTACTTGTTTC	mmu-miR-26a-2-3p	gp1a	9	58	27	36	25.6907	70.8789	31.4019	23.836
483	AGGCGGAGACTTGGGCAATTGCT	mmu-miR-25-5p_R+1	gp1a	5	25	10	28	14.2726	30.5513	11.6303	18.5391
484	GTGCCTACTGAGCTGAAACAGT	mmu-miR-24-2-5p	gp1a	375.5	852.5	495	1391.5	1071.87	1041.8	575.701	921.328
485	GTGCCTACTGAGCTGATATCAGT	mmu-miR-24-1-5p	gp1a	9.5	21.5	52	82.5	27.118	26.2741	60.4777	54.6242
486	GGGTTCCTGGCATGCTGATTT	mmu-miR-23b-5p	gp1a	8	10	61	91	22.8362	12.2205	70.945	60.2522
487	TAAGTCACTAGTGGTTCCGTTT	mmu-miR-224-5p_R+1	gp1a	246	787	82	401	702.212	961.754	95.3686	265.507
488	CGTGTATTTGACAAGCTGAGTTGGACACT	mmu-miR-223-5p_R+6	gp1a	33	89	11	174	94.1992	108.763	12.7934	115.207
489	TGTCAGTTTGTCAAATACCCCAT	mmu-miR-223-3p_R+1	gp1a	1363	1582	190	1569	3890.71	1933.28	220.976	1038.85
490	TCAGTAGCCAGTGTAGATCCT	mmu-miR-222-5p	gp1a	6	15	18	30	17.1271	18.3308	20.9346	19.8634
491	AGCTACATCTGGCTACTGGGTCTCT	mmu-miR-222-3p_R+4	gp1a	336	880	799	2374	959.119	1075.4	929.263	1571.85
492	ACCTGGCATACAATGTAGATTTCTGT	mmu-miR-221-5p	gp1a	176	240	474	1406	502.396	293.292	551.277	930.929
493	AGCTACATTGTCTGCTGGGTTTC	mmu-miR-221-3p	gp1a	760	2938	2050	4400	2169.44	3590.38	2384.22	2913.29
494	AGTTCTTCAGTGGCAAGCTTT	mmu-miR-22-5p_R-1	gp1a	43	217	360	315	122.744	265.185	418.692	208.565
495	CAACAGCAGTCGATGGGCTGT	mmu-miR-21a-3p_R-1	gp1a	109	570	207	721	311.143	696.569	240.748	477.383
496	TGATTGTCCAAACGCAATTCT	mmu-miR-219a-5p	gp1a	8	17.5	5.5	12	22.8362	21.3859	6.39668	7.94534
497	AGAGTTGCGTCTGGACGTCCCGA	mmu-miR-219a-1-3p_R+1	gp1a	4	1	8	10	11.4181	1.22205	9.30426	6.62112
498	TTGTGCTTGATCTAACCATGTGT	mmu-miR-218-5p_R+2	gp1a	7.5	40.5	1.5	7.5	21.4089	49.4931	1.74455	4.96584
499	TACTGCATCAGGAACTGACTGG	mmu-miR-217-5p_R-1	gp1a	5	19	6	2	14.2726	23.219	6.97819	1.32422
500	AAATCTCTGCAGGCAAATGTGA	mmu-miR-216b-5p	gp1a	0	2	10	2	0.001	2.4441	11.6303	1.32422
501	TAATCTCAGCTGGCAACTGTGA	mmu-miR-216a-5p	gp1a	20	42	15	6	57.0904	51.3261	17.4455	3.97267
502	TCTGTCATTCTGTAGGCCAATA	mmu-miR-215-3p_R+1	gp1a	127	83	1	1	362.524	101.43	1.16303	0.662112
503	TGCCTGTCTACACTTGCTGTGC	mmu-miR-214-5p	gp1a	13	45	17	42	37.1088	54.9923	19.7715	27.8087
504	ACAGCAGGCACAGACAGGCAGT	mmu-miR-214-3p	gp1a	124	254	317	1072	353.961	310.401	368.681	709.784
505	GCCGGCGGGAGCCCC	mmu-miR-2137_R-6	gp1a	29	176	194	363	82.7811	215.081	225.628	240.347
506	ACCTTGGCTCTAGACTGCTTACT	mmu-miR-212-5p	gp1a	33	85	65	761	94.1992	103.874	75.5971	503.867
507	TAACAGTCTCCAGTCACGGCC	mmu-miR-212-3p_R-1	gp1a	21	44	6	42	59.945	53.7702	6.97819	27.8087
508	TTCCCTTTGTCATCCTTTGCCT	mmu-miR-211-5p	gp1a	7	4	5.5	15	19.9817	4.8882	6.39668	9.93168
509	CAAAGTGCTCATAGTGCAGGTAG	mmu-miR-20b-5p	gp1a	4.33333	9.33333	1	19	12.3696	11.4058	1.16303	12.5801
510	TAAAGTGCTTATAGTGCAGGTAG	mmu-miR-20a-5p	gp1a	271.333	952.333	463	550.5	774.527	1163.8	538.484	364.492
511	ACTGCATTACGAGCACTTAAAGT	mmu-miR-20a-3p_R+1	gp1a	10	23	28	25	28.5452	28.1072	32.5649	16.5528
512	ATAAGACGAACAAAAGGTTTGT	mmu-miR-208b-3p	gp1a	8	24	1	1	22.8362	29.3292	1.16303	0.662112
513	GAGCTTTTGGCCCGGGTTATAC	mmu-miR-208a-5p	gp1a	9	49	0	0	25.6907	59.8805	0.001	0.001
514	ATAAGACGAGCAAAAAGCTTGT	mmu-miR-208a-3p	gp1a	118	438	0	2	336.834	535.258	0.001	1.32422
515	TCCTTCATTCCACCGGAGTCTGA	mmu-miR-205-5p_R+1	gp1a	276	120	11	8	787.848	146.646	12.7934	5.29689
516	TTCCCTTTGTCATCCTATGCCT	mmu-miR-204-5p	gp1a	73	136	8.5	4	208.38	166.199	9.88577	2.64845
517	TACTCAGTAAGGCATTGTTCT	mmu-miR-201-5p_R-1	gp1a	1	3	8	10	2.85452	3.66615	9.30426	6.62112
518	TAATACTGCCGGGTAATGATGGA	mmu-miR-200c-3p	gp1a	20.5	260.5	35.5	134.5	58.5177	318.344	41.2876	89.054
519	CATCTTACTGGGCAGCATTGGA	mmu-miR-200b-5p	gp1a	16	42	8	39	45.6724	51.3261	9.30426	25.8224
520	CATCTTACCGGACAGTGCTGGA	mmu-miR-200a-5p	gp1a	7	25	2	16	19.9817	30.5513	2.32606	10.5938
521	GAATGTAAAGAAGTATGTACT	mmu-miR-1a-3p_L-2R+1_1ss22TC	gp1a	13	81	7	1.5	37.1088	98.9861	8.14122	0.993168
522	ACATACTTCTTTATATGCCCATA	mmu-miR-1a-1-5p	gp1a	8	21	0	1	22.8362	25.6631	0.001	0.662112
523	TGTGCAAATCCATGCAAAACT	mmu-miR-19b-3p_R-2	gp1a	171.333	697.667	81.3333	135	489.075	852.584	94.5933	89.3851
524	TGTGCAAATCTATGCAAAACT	mmu-miR-19a-3p_R-2	gp1a	50.8333	206.667	12.3333	25	145.105	252.557	14.3441	16.5528
525	CCCAGTGTTTAGACTACCTGTTC	mmu-miR-199b-5p	gp1a	414.333	1050.33	87.6667	354	1182.72	1283.56	101.959	234.388
526	CTCACCTGGAGCATGTTTTCT	mmu-miR-1983	gp1a	21	674	41	455.5	59.945	823.662	47.6843	301.592
527	TCTCACCCTATGTTCTCCCACA	mmu-miR-1982-3p_R-1	gp1a	0	1	5	16	0.001	1.22205	5.81516	10.5938
528	GTAAAGGCTGGGCTTAGACGTGGC	mmu-miR-1981-5p	gp1a	41	82	126	256	117.035	100.208	146.542	169.501
529	CATCTAACCCTGGCCTTTGACA	mmu-miR-1981-3p_R+1	gp1a	5	34	97	255	14.2726	41.5497	112.814	168.838
530	TAGGTAGTTTCCTGTTGTTGG	mmu-miR-196b-5p_R-1	gp1a	5	25	1	4	14.2726	30.5513	1.16303	2.64845
531	ACAACGACATCAAACCACCTGA	mmu-miR-196a-1-3p_L+1R-1	gp1a	5	4	0	0	14.2726	4.8882	0.001	0.001
532	TGCAGCTGTTAAGGATGGTGGACT	mmu-miR-1968-5p	gp1a	5	12	13	14	14.2726	14.6646	15.1194	9.26956
533	CCGACTTCTGTGCTCCGGCTT	mmu-miR-1964-3p_R-1_1ss11GT	gp1a	7	4	4	8	19.9817	4.8882	4.65213	5.29689
534	TAGCAGCACAGAAATATTGGC	mmu-miR-195a-5p	gp1a	162	850.667	423.167	1136.67	462.433	1039.56	492.156	752.6
535	CCAATATTGGCTGTGCTGCTC	mmu-miR-195a-3p_R-1	gp1a	23	27	21	38	65.654	32.9954	24.4237	25.1602
536	AGTCCCAGGATGCACTGCAGCTT	mmu-miR-1955-5p_R-2	gp1a	7	16	32	73	19.9817	19.5528	37.217	48.3342
537	TATGAGTATTCTGCCTAAATGT	mmu-miR-1948-5p_L-1R+2	gp1a	93	56	660	382	265.471	68.4348	767.601	252.927
538	TTTAGGCAGAGCACTCGTACAG	mmu-miR-1948-3p	gp1a	51	26	831	387	145.581	31.7733	966.48	256.237
539	AGGACGAGCTAGCTGAGTGCT	mmu-miR-1947-5p_R-1	gp1a	10	10	12	35	28.5452	12.2205	13.9564	23.1739
540	AGGGAGGATCTGGGCACCTGGA	mmu-miR-1943-5p_L-1	gp1a	19	71	36	106	54.2359	86.7656	41.8692	70.1838
541	CCAGTGGGGCTGCTGTTATCTGT	mmu-miR-194-2-3p_R+1	gp1a	43	66	364	234	122.744	80.6553	423.344	154.934
542	CCAGTGGAGCTGCTGTTACTT	mmu-miR-194-1-3p_R-1	gp1a	1	14	2	5	2.85452	17.1087	2.32606	3.31056
543	AACTGGCCCACAAAGTCCCGCT	mmu-miR-193b-3p	gp1a	88	146	15.5	279	251.198	178.419	18.027	184.729
544	TGGGTCTTTGCGGGCAAGATGA	mmu-miR-193a-5p	gp1a	4	9	38	16	11.4181	10.9985	44.1952	10.5938
545	AACTGGCCTACAAAGTCCCAGT	mmu-miR-193a-3p	gp1a	38	132	298.5	74	108.472	161.311	347.165	48.9963
546	CCAGGACCATCAGTGTGACTAT	mmu-miR-1933-3p	gp1a	1	4	1	26	2.85452	4.8882	1.16303	17.2149
547	CTGCCAATTCCATAGGTCACAGT	mmu-miR-192-3p_R+1	gp1a	56	83	312	128	159.853	101.43	362.866	84.7503
548	GCTGCACTTGGATTTCGTTC	mmu-miR-191-3p_R-2	gp1a	43	44	79	164	122.744	53.7702	91.8795	108.586
549	TGATATGTTTGATATTGGGTTGT	mmu-miR-190b-5p_R+2	gp1a	2	14	8	28	5.70904	17.1087	9.30426	18.5391
550	TGATATGTTTGATATATTAGGTT	mmu-miR-190a-5p_R+1	gp1a	2	12	12	10	5.70904	14.6646	13.9564	6.62112
551	ACTATATATCAAGCATATTCCT	mmu-miR-190a-3p	gp1a	3	16	8	6	8.56357	19.5528	9.30426	3.97267
552	TAAGGTGCATCTAGTGCAGATAGA	mmu-miR-18a-5p_R+1	gp1a	6	77	14	41	17.1271	94.0979	16.2824	27.1466
553	ACTGCCCTAAGTGCTCCTTCT	mmu-miR-18a-3p_R-1	gp1a	33	13	6	9	94.1992	15.8867	6.97819	5.95901
554	GGAGGAGGAGGAGGA	mmu-miR-1895_L-7_1ss14CG	gp1a	0	5	8	20	0.001	6.11025	9.30426	13.2422
555	CTCCCACATGCAGGGTTTGCA	mmu-miR-188-3p	gp1a	0	2	5	16	0.001	2.4441	5.81516	10.5938
556	AGGCTACAACACAGGACCCGGA	mmu-miR-187-5p_1ss22GA	gp1a	3	3	8	6	8.56357	3.66615	9.30426	3.97267
557	TCGTGTCTTGTGTTGCAGCCGGA	mmu-miR-187-3p_R+1	gp1a	25	84	83	69	71.363	102.652	96.5317	45.6857
558	TGGAGAGAAAGGCAGTTCCTGA	mmu-miR-185-5p	gp1a	323	860	1236	2501	922.011	1050.96	1437.51	1655.94
559	AGGGGCTGGCTTTCCTCTGGT	mmu-miR-185-3p	gp1a	13	7	11	12	37.1088	8.55435	12.7934	7.94534
560	TATGGAGGTCTCTGTCTGACT	mmu-miR-1843b-5p_L+1R-1	gp1a	339	321	1077	949.5	967.683	392.278	1252.59	628.675
561	TCTGATCGTTCACCTCCATAC	mmu-miR-1843a-3p_R-1	gp1a	34	27	64	56	97.0537	32.9954	74.4341	37.0783
562	TGGACGGAGAACTGATAAGGGT	mmu-miR-184-3p	gp1a	28	55	14	84	79.9266	67.2128	16.2824	55.6174
563	AAGGTAGATAGAACAGGTCTTGT	mmu-miR-1839-5p_R+1	gp1a	495	1242	1024	2092	1412.99	1517.79	1190.94	1385.14
564	AGACCTACTTATCTACCAACA	mmu-miR-1839-3p_R-2	gp1a	48	69	79	111	137.017	84.3215	91.8795	73.4944
565	TATGGCACTGGTAGAATTCACT	mmu-miR-183-5p	gp1a	125	247	119	555	356.815	301.847	138.401	367.472
566	TGAATTACCGAAGGGCCATAA	mmu-miR-183-3p_L-1	gp1a	0	0	6	20	0.001	0.001	6.97819	13.2422
567	TTTGGCAATGGTAGAACTCACACC	mmu-miR-182-5p_R-1	gp1a	284	776	638	2242	810.684	948.311	742.014	1484.45
568	AACATTCATTGTTGTCGGTGGGT	mmu-miR-181d-5p	gp1a	101.833	148.333	46	158.5	290.685	181.271	53.4995	104.945
569	AACATTCAACCTGTCGGTGAGT	mmu-miR-181c-5p	gp1a	206	240	129	249	588.032	293.292	150.031	164.866
570	ACCATCGACCGTTGAGTGGACC	mmu-miR-181c-3p	gp1a	40	42.5	12	48	114.181	51.9372	13.9564	31.7814
571	AACATTCATTGCTGTCGGTGGGT	mmu-miR-181b-5p	gp1a	94.3333	203.333	48.5	152.5	269.277	248.484	56.4071	100.972
572	ACCATCGACCGTTGATTGTACC	mmu-miR-181a-1-3p	gp1a	37	81.5	35	110.5	105.617	99.5971	40.7061	73.1633
573	CAAAGTGCTTACAGTGCAGGTAG	mmu-miR-17-5p	gp1a	192.333	769.333	302	435.5	549.02	940.164	351.236	288.35
574	ACTGCAGTGAGGGCACTTGTAGA	mmu-miR-17-3p_R+1	gp1a	27	84	80	138	77.0721	102.652	93.0426	91.3714
575	ACCAATATTATTGTGCTGCTT	mmu-miR-16-2-3p_R-1	gp1a	51	166	16	33	145.581	202.86	18.6085	21.8497
576	TAGCAGCACATCATGGTTTACA	mmu-miR-15b-5p	gp1a	498	1141	538	1105	1421.55	1394.36	625.711	731.633
577	CGAATCATTATTTGCTGCT	mmu-miR-15b-3p_R-3	gp1a	146	506	66	110	416.76	618.358	76.7601	72.8323
578	TAGCAGCACATAATGGTTTGTGT	mmu-miR-15a-5p_R+1	gp1a	78	393	212	369	222.653	480.266	246.563	244.319
579	CAGGCCATACTGTGCTGCCTCT	mmu-miR-15a-3p_1ss22AT	gp1a	21	55	30	48	59.945	67.2128	34.891	31.7814
580	TTAATGCTAATTGTGATAGGGGT	mmu-miR-155-5p	gp1a	27	250	32	225	77.0721	305.513	37.217	148.975
581	TAGGTTATCCGTGTTGCCTTCG	mmu-miR-154-5p	gp1a	2	38	6	65	5.70904	46.4379	6.97819	43.0373
582	AATCATACACGGTTGACCTATT	mmu-miR-154-3p	gp1a	0	2	1	12	0.001	2.4441	1.16303	7.94534
583	TTGCATAGTCACAAAAGTGATC	mmu-miR-153-3p	gp1a	2	9	0	0	5.70904	10.9985	0.001	0.001
584	TAGGTTCTGTGATACACTCCGACT	mmu-miR-152-5p	gp1a	61	48	78	85	174.126	58.6584	90.7165	56.2795
585	CTGGTACAGGCCTGGGGGATT	mmu-miR-150-3p_R-1_1ss21AT	gp1a	5	20	6	8	14.2726	24.441	6.97819	5.29689
586	TCTGGCTCCGTGTCTTCACTC	mmu-miR-149-5p_R-2	gp1a	304	534	576	1471	867.775	652.575	669.906	973.966
587	GAAGTTCTGTTATACACTCAGGC	mmu-miR-148b-5p_R-1	gp1a	60	110	75	107	171.271	134.426	87.2274	70.846
588	TCAGTGCATCACAGAACTTTGT	mmu-miR-148b-3p	gp1a	679	1495	2972.5	4965	1938.22	1826.97	3457.11	3287.38
589	AAAGTTCTGAGACACTCCGACT	mmu-miR-148a-5p	gp1a	245	75	837	264	699.358	91.6538	973.458	174.797
590	GTGTGCGGAAATGCTTCTGCTA	mmu-miR-147-3p	gp1a	5	9	0	7	14.2726	10.9985	0.001	4.63478
591	GCCCTAGGGACTCAGTTCTGGT	mmu-miR-146b-3p	gp1a	5	5	0	6	14.2726	6.11025	0.001	3.97267
592	ACCTGTGAAATTCAGTTCTTC	mmu-miR-146a-3p_L+1R-2	gp1a	8	21	8	25	22.8362	25.6631	9.30426	16.5528
593	GTCCAGTTTTCCCAGGAAA	mmu-miR-145b_R-2_1ss18GA	gp1a	3	12	4	12	8.56357	14.6646	4.65213	7.94534
594	GGATATCATCATATACTGTAAG	mmu-miR-144-5p_R-1	gp1a	428	2307	85	183	1221.74	2819.27	98.8577	121.166
595	GGTGCAGTGCTGCATCTCTGGTA	mmu-miR-143-5p_R+2	gp1a	97	200	108	324	276.889	244.41	125.607	214.524
596	TGTAGTGTTTCCTACTTTATGG	mmu-miR-142-3p_R-1	gp1a	119	924	109	436	339.688	1129.17	126.77	288.681
597	TAACACTGTCTGGTAAAGATG	mmu-miR-141-3p_R-1	gp1a	123	515.5	34	81.5	351.106	629.967	39.5431	53.9621
598	CAGTGGTTTTACCCTATGGTAG	mmu-miR-140-5p	gp1a	18	108	72	141	51.3814	131.981	83.7383	93.3578
599	TCTACAGTGCACGTGTCTCCAGT	mmu-miR-139-5p_R+1	gp1a	309	867	1067	2241	882.047	1059.52	1240.96	1483.79
600	TGGAGACGCGGCCCTGTTGGAGT	mmu-miR-139-3p_R+1	gp1a	8	16	36	61	22.8362	19.5528	41.8692	40.3888
601	TTATTGCTTAAGAATACGCGT	mmu-miR-137-3p_R-2	gp1a	10	6	67	10	28.5452	7.3323	77.9231	6.62112
602	AGGACTCCATTTGTTTTGATGAT	mmu-miR-136-5p_L+3R-2	gp1a	17	211	9	540	48.5269	257.853	10.4673	357.54
603	TGTGACTGGTTGACCAGAGGGG	mmu-miR-134-5p	gp1a	14	103	26	241	39.9633	125.871	30.2388	159.569
604	TTTGGTCCCCTTCAACCAGCT	mmu-miR-133b-3p_R-1	gp1a	140.667	403.333	51.3333	3.66667	401.536	492.894	59.7023	2.42774
605	AGCTGGTAAAATGGAACCAAAT	mmu-miR-133a-5p_L+1	gp1a	35	57.5	7	0	99.9083	70.2679	8.14122	0.001
606	ACCGTGGCTTTCGATTGTTACT	mmu-miR-132-5p_L-1R+1	gp1a	3	17	25	177	8.56357	20.7749	29.0758	117.194
607	TAACAGTCTACAGCCATGGTCG	mmu-miR-132-3p	gp1a	66	117	18	167	188.398	142.98	20.9346	110.573
608	ACTCTTTCCCTGTTGCACTACT	mmu-miR-130b-5p	gp1a	16	33	10	27	45.6724	40.3277	11.6303	17.877
609	CAGTGCAATGATGAAAGGGCAT	mmu-miR-130b-3p	gp1a	24.5	52	5	10	69.9358	63.5466	5.81516	6.62112
610	GCTCTTTTCACATTGTGCTACT	mmu-miR-130a-5p	gp1a	8	23	4	3	22.8362	28.1072	4.65213	1.98634
611	CAGTGCAATGTTAAAAGGGCAT	mmu-miR-130a-3p	gp1a	649.5	898	595	501	1854.01	1097.4	692.004	331.718
612	ATGGCTCTTACTGAAGACTAGCAGTTA	mmu-miR-1291_R+1	gp1a	0	0	6	19	0.001	0.001	6.97819	12.5801
613	CTTTTTGCGGTCTGGGCTTGC	mmu-miR-129-5p	gp1a	1.5	5.5	7.5	29	4.28178	6.72128	8.72274	19.2012
614	AAGCCCTTACCCCAAAAAGCAT	mmu-miR-129-2-3p	gp1a	2	2	4	3	5.70904	2.4441	4.65213	1.98634
615	AAGCCCTTACCCCAAAAAGTAT	mmu-miR-129-1-3p	gp1a	1	2	9	26	2.85452	2.4441	10.4673	17.2149
616	TCACAGTGAACCGGTCTCTTT	mmu-miR-128-3p	gp1a	97	216	188.5	263	276.889	263.963	219.232	174.135
617	GAAGCTCAGAGGGCTCTGATT	mmu-miR-127-5p_L-2R+1	gp1a	10	145	13	176	28.5452	177.197	15.1194	116.532
618	ACAAGTCAGGTTCTTGGGACC	mmu-miR-125b-2-3p_R-1	gp1a	256	413	310	430	730.758	504.707	360.54	284.708
619	ACGGGTTAGGCTCTTGGGAGCT	mmu-miR-125b-1-3p	gp1a	61	88	19	67	174.126	107.54	22.0976	44.3615
620	ACAGGTGAGGTTCTTGGGAGC	mmu-miR-125a-3p_R-1	gp1a	3	20	14	25	8.56357	24.441	16.2824	16.5528
621	TGCTGAGCTAATTCCCTAACT	mmu-miR-1258-5p_R-1	gp1a	2	5	21	18	5.70904	6.11025	24.4237	11.918
622	TTAGGAAATTAGCTCAGCAGT	mmu-miR-1258-3p_R-1_1ss6GA	gp1a	6	8	43	19	17.1271	9.77641	50.0104	12.5801
623	ACGCCCTTCCCCCCCTTCTTCA	mmu-miR-1249-3p	gp1a	28	40	57	150	79.9266	48.882	66.2928	99.3168
624	ACCCGTCCCGTTCGTCCCCGGA	mmu-miR-1247-5p	gp1a	10	7	107	109	28.5452	8.55435	124.444	72.1702
625	TATGTGTTCCTGGCTGGCTTGG	mmu-miR-1198-5p	gp1a	134	225	174	245	382.506	274.961	202.368	162.217
626	GACTGAGTAACTGCTAGATCCT	mmu-miR-1194_1ss3AC	gp1a	4	17	12	39	11.4181	20.7749	13.9564	25.8224
627	ATGGTAGACCGGTGACGTAC	mmu-miR-1193-5p_L+1R-1	gp1a	0	1	0	10	0.001	1.22205	0.001	6.62112
628	TAGGTCACCCGTTTTACTATC	mmu-miR-1193-3p	gp1a	0	56	62	990	0.001	68.4348	72.108	655.491
629	CAGTCTTACTATGTAGCCCTAT	mmu-miR-1191_R+1	gp1a	19	18	55.5	72	54.2359	21.9969	64.5483	47.672
630	CAGATTCGATTCTAGGGGAAT	mmu-miR-10b-3p_R-1	gp1a	5	7	0	1	14.2726	8.55435	0.001	0.662112
631	CAAATTCGTATCTAGGGGAAT	mmu-miR-10a-3p_R-1	gp1a	4	25	17	63	11.4181	30.5513	19.7715	41.713
632	AGCAGCATTGTACAGGGCTATC	mmu-miR-107-3p_R-1	gp1a	225.333	523	1398.17	1134.33	643.219	639.133	1626.11	751.055
633	TAAAGTGCTGACAGTGCAGAT	mmu-miR-106b-5p	gp1a	148	569	143	284	422.469	695.347	166.314	188.04
634	CAAAGTGCTAACAGTGCAGGTAG	mmu-miR-106a-5p	gp1a	4	7	2	7	11.4181	8.55435	2.32606	4.63478
635	AGCAGCATTGTACAGGGCTATGA	mmu-miR-103-3p	gp1a	642.833	1632.5	2147.67	2601.83	1834.98	1995	2497.81	1722.7
636	AGCTTCTTTACAGTGCTGCCTTGT	mmu-miR-103-2-5p_R+1	gp1a	4	8	2	8.5	11.4181	9.77641	2.32606	5.62795
637	TACAGTACTGTGATAACTGACC	mmu-miR-101c_L+1R+2	gp1a	131.833	324.667	253.5	163.333	376.321	396.759	294.829	108.145
638	TCAGTTATCACAGTGCTGATGC	mmu-miR-101a-5p	gp1a	4	13	4	19	11.4181	15.8867	4.65213	12.5801
639	TGAGGTAGTAGGTTGTGTGTAA	mmu-let-7k_R+3_1ss9GT	gp3b	1	2	17	10	2.85452	2.4441	19.7715	6.62112
640	TGAGGTAGTAGTTTGTGCTGTTA	mmu-let-7j_R-1_1ss8TG	gp1a	631.167	1725.08	797.5	1867.5	1801.68	2108.14	927.518	1236.49
641	CTGCGCAAGCTACTGCCTTGC	mmu-let-7i-3p_R-1	gp1a	24	129	34	48	68.5085	157.645	39.5431	31.7814
642	CTGTACAGGCCACTGCCTTGCT	mmu-let-7g-3p_L-1R+1	gp1a	4	32	23	11	11.4181	39.1056	26.7497	7.28323
643	CTATACAGTCTACTGTCTTTCT	mmu-let-7f-2-3p_R+1	gp1a	42.5	90.5	72	71	121.317	110.596	83.7383	47.0099
644	CTATACAATCTATTGCCTTCCT	mmu-let-7f-1-3p_1ss22CT	gp1a	78	136	135	201	222.653	166.199	157.009	133.084
645	TGAGGTAGGAGGTTGTATAGTT	mmu-let-7e-5p	gp1a	42.9833	712.933	952.683	2723.87	122.697	871.241	1108	1803.5
646	CTATACGGCCTCCTAGCTTTCT	mmu-let-7e-3p_1ss22CT	gp1a	16	23	23	57	45.6724	28.1072	26.7497	37.7404
647	CTATACGACCTGCTGCCTTTCT	mmu-let-7d-3p	gp1a	967	1422.5	1698	2445	2760.32	1738.37	1974.83	1618.86
648	CTGTACAACCTTCTAGCTTTCC	mmu-let-7c-1-3p	gp1a	5	21	14	20	14.2726	25.6631	16.2824	13.2422
649	CTATACAACCTACTGCCTTCCT	mmu-let-7b-3p_1ss22CT	gp1a	128	131.5	319	346	365.379	160.7	371.007	229.091
650	CTATACAATCTACTGTCTTTC	mmu-let-7a-1-3p_R-1	gp1a	113	215	143	183	322.561	262.741	166.314	121.166
651	CTATACAATCTACTGTCTTTCT	mmu-let-7a-1-3p_1ss22CT	gp1a	416.5	788.5	704	970	1188.91	963.587	818.775	642.248
652	AGGTGAAATTCTTGG	mml-mir-186-p3_1ss8TA	gp3a	0	1	3	35	0.001	1.22205	3.4891	23.1739
653	TCTCCTGTACTGAGCTGCCCCGAG	mml-miR-486-5p_L+2	gp3a	15	9	1	2	42.8178	10.9985	1.16303	1.32422
654	AAAAGCTGGGTTGAGAGGGAAT	mml-miR-320b_2ss20CA22AT	gp3a	10	16	16	11	28.5452	19.5528	18.6085	7.28323
655	CGTGGACAGTAGTCTGCACATTGGTT	mml-miR-199a-3p_L+5R-1	gp3a	4	10.5	2	10	11.4181	12.8315	2.32606	6.62112
656	NGGAGTGTGACAATGGTGTTTGTATAT	mml-miR-122a-5p_R+5_1ss1TN	gp3b	0.25	4.25	13.75	40	0.71363	5.19372	15.9917	26.4845
657	CGGGAGCGGGGGACC	mdo-mir-7311-p5_1ss8CG	gp3a	1	9	1	1	2.85452	10.9985	1.16303	0.662112
658	TAGACTCTGGAACAGTGAG	mdo-mir-152-p3_2ss12GA17CG	gp3b	19	41	56	132	54.2359	50.1041	65.1298	87.3987
659	GTTCACAGTGGCTAAGTTCCGATT	mdo-miR-27a-3p_L+1R+2_1ss22CA	gp3b	43	177	44	188.5	122.744	216.303	51.1734	124.808
660	TTCAAGTAATCCAGGATAGGCTTTTTT	mdo-miR-26-5p_R+6	gp3a	19	87	139	250	54.2359	106.318	161.661	165.528
661	CGTGGTTCAAGTAATCCAGGATAGT	mdo-miR-26-5p_L+5R-1_1ss25GT	gp3b	28	67	104	145	79.9266	81.8774	120.955	96.0062
662	AAGCTGCCAGTTGAAGAACTGC	mdo-miR-22-3p	gp3a	49	127	178	220	139.872	155.2	207.02	145.665
663	CGTGAAATGTTTAGGACCACTTT	mdo-miR-203_L+1_1ss23GT	gp3b	5	10	24	15	14.2726	12.2205	27.9128	9.93168
664	TCGTACCGTGAGTAATAATGGGCCC	mdo-miR-126-3p_R+3_1ss21CG	gp3b	1.875	2.875	14.4167	16.2917	5.35223	3.5134	16.767	10.7869
665	CCCGACCCCTCCACC	hsa-mir-8078-p5_1ss5CA	gp3a	0	4	20	52	0.001	4.8882	23.2606	34.4298
666	GAAATGATAACTGAGCA	hsa-mir-7705-p3_1ss4TA	gp2b	0	0	8	6	0.001	0.001	9.30426	3.97267
667	AAATGATAACTGAGC	hsa-mir-7705-p3_1ss3TA	gp3a	2	1	45	87	5.70904	1.22205	52.3364	57.6037
668	CGGGGTCGGCGGCGATGTC	hsa-mir-7704-p5_2ss16CT19GC	gp3b	2	11	103	163	5.70904	13.4426	119.792	107.924
669	AGCTAAGCAGGGTCGGGCCTGGT	hsa-mir-7641-2-p5	gp1b	204.5	1227.5	382	938	583.75	1500.07	444.278	621.061
670	CAGGGTCGGGCCTGGTTAGTACT	hsa-mir-7641-2-p3	gp1b	101	352	263.5	754	288.307	430.162	306.459	499.232
671	CGTCTGATCTCGGAAGCT	hsa-mir-7641-1-p5_1ss4TC	gp1b	21.5	59.5	187	333	61.3722	72.712	217.487	220.483
672	AGGTTGGGCCTGGTTAGCACTTG	hsa-mir-7641-1-p3_2ss1GA18TC	gp3b	12	13	157	216	34.2543	15.8867	182.596	143.016
673	TTAGTACTTGGATGGGA	hsa-mir-7641-1-p3	gp1b	2	14	40.5	69	5.70904	17.1087	47.1028	45.6857
674	GTGGGATCCCGAGGCCT	hsa-mir-663b-p5_2ss12TA17GT	gp2b	1	13	76	127	2.85452	15.8867	88.3904	84.0882
675	GCATTGTGGTTCAGT	hsa-mir-6507-p5_1ss2TC	gp3a	3	33	0	1	8.56357	40.3277	0.001	0.662112
676	CGCGCGGGCGGGGCCGGGG	hsa-mir-636-p5_2ss18CG19CG	gp2b	35.5	201	156.5	324.5	101.336	245.632	182.015	214.855
677	CGCGCGGGCGGGGCC	hsa-mir-636-p5	gp2b	4	9.5	28	25.5	11.4181	11.6095	32.5649	16.8838
678	GGCGCGCGGGCGGGGC	hsa-mir-636-p3_1ss1AG	gp2a	4	16	11	11	11.4181	19.5528	12.7934	7.28323
679	GCGCGCGGGCGGGGCC	hsa-mir-636-p3	gp2b	2.5	16	7.5	18	7.1363	19.5528	8.72274	11.918
680	GGGGGCGAGCCCCGAGGGGCT	hsa-mir-6087-p5_1ss13TC	gp1b	11	43	4	21	31.3997	52.5482	4.65213	13.9043
681	ATCCCAGCGGTGCCTCCA	hsa-mir-5100-p3_1ss17TC	gp2b	2	8	88.5	177.5	5.70904	9.77641	102.928	117.525
682	CCAGCGGTGCCTCCA	hsa-mir-5100-p3_1ss14TC	gp3a	0	3	25	75	0.001	3.66615	29.0758	49.6584
683	CACGCCTGTAGTCCCAGC	hsa-mir-5095-p3_1ss11AG	gp3a	1.5	9	42.1667	26	4.28178	10.9985	49.0412	17.2149
684	GAGCTCTCGCTGGCCT	hsa-mir-4792-p5_1ss5GT	gp3b	9	196	63	138	25.6907	239.522	73.271	91.3714
685	CCGGTGAGCTCTCGC	hsa-mir-4792-p5_1ss10GT	gp2b	6	6	15	34	17.1271	7.3323	17.4455	22.5118
686	CGCGCCGTCGGGTCCC	hsa-mir-4674-p5_1ss8CT	gp3a	0	8	25	53	0.001	9.77641	29.0758	35.0919
687	AAGCGGGGCTGGGCGC	hsa-mir-4508-p5_1ss1CA	gp3b	12	23	90	117	34.2543	28.1072	104.673	77.4671
688	AGTTTAACGGCCGCGGTATC	hsa-mir-4485-p3_2ss1CA19CT	gp3b	2	3	223	361	5.70904	3.66615	259.356	239.022
689	CAGCTACTCGGGAGGCT	hsa-mir-4419a-p5_1ss1TC	gp3b	4	4	53.5	41	11.4181	4.8882	62.2222	27.1466
690	CCTTGACTGATGGCT	hsa-mir-4273-p5_1ss9TG	gp3a	0	4	2	15	0.001	4.8882	2.32606	9.93168
691	GATATAGACAGCAGGAC	hsa-mir-3976-p5_2ss9GC17AC	gp3a	1	1	4	30	2.85452	1.22205	4.65213	19.8634
692	GCGCGGCGGCGGCGG	hsa-mir-3665-p5_1ss2GC	gp3a	0	14	1.5	3	0.001	17.1087	1.74455	1.98634
693	GCCGGGCGTCGGGACC	hsa-mir-3663-p3_1ss9CT	gp2a	7	57	211	376	19.9817	69.6569	245.4	248.954
694	CATGTGCTGCAATCT	hsa-mir-3654-p5_1ss5AT	gp3a	4	0	0	0	11.4181	0.001	0.001	0.001
695	CGCGCCGGGCTCGGGTC	hsa-mir-3195-p5_2ss11CT17TC	gp3a	0	4	17	26	0.001	4.8882	19.7715	17.2149
696	CTCCCGACCCCTCCACC	hsa-mir-3162-p3_2ss6TG17TC	gp2b	4	4	20	30	11.4181	4.8882	23.2606	19.8634
697	CTCCCGACCCCTCCA	hsa-mir-3162-p3_1ss6TG	gp3b	1	12	18	14	2.85452	14.6646	20.9346	9.26956
698	TCGGTGGGCGGCGGGCGGG	hsa-mir-2861-p5_2ss1GT19AG	gp2b	1	16	0	0	2.85452	19.5528	0.001	0.001
699	CACCCGGCCCGGACA	hsa-mir-212-p5_1ss6CG	gp3a	0	1	14	38	0.001	1.22205	16.2824	25.1602
700	CCTGTAGTCCCAGCT	hsa-mir-1268a-p3_1ss6GA	gp3a	1	0	27.6667	23	2.85452	0.001	32.1772	15.2286
701	TTCCCGGCCAACGCACCA	hsa-miR-7977_1ss6AG	gp3a	28	46	924	1957	79.9266	56.2143	1074.64	1295.75
702	TCTGATCTCGGAAGCTAAGCAGGGTCGGGCC	hsa-miR-7641_L+1R+11_1ss2TC	gp2b	1.33333	6.33333	3.66667	28.6667	3.80603	7.73965	4.26445	18.9805
703	CGGTGAGCTCTCGCTGGC	hsa-miR-4792_1ss9GT	gp2b	96	365	19	63	274.034	446.049	22.0976	41.713
704	CCCGGGGAGCCCGGCGGG	hsa-miR-4532_L-1R+2	gp2b	8	32.5	76	176.5	22.8362	39.7166	88.3904	116.863
705	ATGGATAAGGCTTCTGA	hsa-miR-4531_1ss6GT	gp3a	2	10	20	25	5.70904	12.2205	23.2606	16.5528
706	AAGCGGGGCTGGGCGCGC	hsa-miR-4508_L+2R-1	gp2b	2	0	24	31	5.70904	0.001	27.9128	20.5255
707	GGGCTGGGCGCGCGCC	hsa-miR-4492_L-1	gp2b	0	3	21	17	0.001	3.66615	24.4237	11.2559
708	CGGGGCTGGGCGCGC	hsa-miR-4492_L+1R-3	gp2a	0	8	30	50	0.001	9.77641	34.891	33.1056
709	CGGGGCTGGGCGCGCGCC	hsa-miR-4492_L+1	gp3a	2	12	35	45	5.70904	14.6646	40.7061	29.795
710	CGAGTCACGGCACCA	hsa-miR-4454_L-5	gp3a	18	107	81	391	51.3814	130.759	94.2056	258.886
711	TCCGAGTCACGGCACCA	hsa-miR-4454_L-3	gp2b	5	21	116	483	14.2726	25.6631	134.912	319.8
712	ATCCGAGTCACGGCACCA	hsa-miR-4454_L-2	gp2b	1	20	103	345.333	2.85452	24.441	119.792	228.649
713	CGGATCCGAGTCACGGC	hsa-miR-4454_L+1R-4	gp2b	1.5	10	0	1.33333	4.28178	12.2205	0.001	0.882816
714	TGGTAGAGCGGAGGA	hsa-miR-4451_R-2_1ss10TG	gp2a	1	2	12	9	2.85452	2.4441	13.9564	5.95901
715	GGCTCGTTGGTCTAGG	hsa-miR-4448_R-4_1ss6CG	gp2a	1	10	3	4	2.85452	12.2205	3.4891	2.64845
716	CTTGGAGGCGTGGGT	hsa-miR-4443_L+1R-3	gp3a	3	12	33	32	8.56357	14.6646	38.3801	21.1876
717	ACCCCACTCCTGGTACCA	hsa-miR-4286_R+1	gp3a	10	21	37	82	28.5452	25.6631	43.0322	54.2932
718	ACTGGACTTGGAGTCAGAAGT	hsa-miR-378d_R+1_1ss20AG	gp2b	223	255	111	107	636.558	311.623	129.097	70.846
719	CGGCGGGTGCGGGGGTG	hsa-miR-3656_L+1R-1	gp3a	1	10	0	2	2.85452	12.2205	0.001	1.32422
720	AATGATACTGTAAACGCTTTCTGATG	hsa-miR-3607-3p_L+6	gp3a	1	1	6	33	2.85452	1.22205	6.97819	21.8497
721	TCCCTGTCCTCCAGGAGCTCACT	hsa-miR-339-5p_1ss23GT	gp2b	24	73	108	233	68.5085	89.2097	125.607	154.272
722	AAAAGCTGGGTTGAGAGGGT	hsa-miR-320c	gp2b	4	11	5	1	11.4181	13.4426	5.81516	0.662112
723	GTTTCTGTAGTGTAG	hsa-miR-3182_R-2_1ss2CT	gp3a	2	22	3	24	5.70904	26.8851	3.4891	15.8907
724	GAGTTCTACAGTCCGACATC	hsa-miR-3168_R+3_1ss14AC	gp3a	4	203	55	55	11.4181	248.076	63.9668	36.4161
725	CCGCCGGGTCCGCCC	hsa-miR-1908-3p_L-4R-2_1ss12CG	gp3a	0	20	99	107	0.001	24.441	115.14	70.846
726	TCGAGGAGCTCACAGTCTAGA	hsa-miR-151b_R+3	gp2b	1	5	16	27	2.85452	6.11025	18.6085	17.877
727	CGCGGCGCGGGCTCC	hsa-miR-1469_L-7_1ss10GC	gp2b	1.58333	2.25	92.45	88.4167	4.51966	2.74961	107.522	58.5417
728	GCGCGCGGCGCGGGCTCC	hsa-miR-1469_L-4_1ss10GC	gp3a	59	66	2880	3063	168.417	80.6553	3349.53	2028.05
729	CGGCGCGCGGCGCGGGC	hsa-miR-1469_L-2R-3_1ss10GC	gp2b	4.5	30.5	12.5	48.5	12.8453	37.2725	14.5379	32.1124
730	CCACTGCACTCCAGCCTGGGC	hsa-miR-1273g-3p_L-1R+1_1ss20AG	gp2a	11	55	211	259	31.3997	67.2128	245.4	171.487
731	CGGGCGTGGGGGTGGGGGCC	hsa-miR-1268a_R+2_1ss10TG	gp3a	0	27	26	39.5	0.001	32.9954	30.2388	26.1534
732	TGGATAAGGCATTGGC	hsa-miR-1261_L-1R-2_1ss12TA	gp2b	27	29	280	170	77.0721	35.4395	325.649	112.559
733	AAGACATGAAGACTCA	ggo-mir-4529-p3_1ss14CT	gp3a	1	2	31	26	2.85452	2.4441	36.054	17.2149
734	CCCGCCCTCCCTCCCCC	ggo-mir-4488-p3_1ss15GC	gp3a	1	15	0	0.5	2.85452	18.3308	0.001	0.331056
735	GTAGCGGTCCTGACG	ggo-mir-431-p3_1ss9TC	gp3a	0	1	13	83	0.001	1.22205	15.1194	54.9553
736	TCCGGTGCACATTGTAGGC	ggo-mir-421-p5	gp1a	0	0	2	19	0.001	0.001	2.32606	12.5801
737	CCTCATCTGTCTGTTGGGCT	ggo-mir-326-p5	gp1a	0	0	8	29	0.001	0.001	9.30426	19.2012
738	GAGGGGGCGGGCTCC	ggo-miR-4488_R-4_1ss1TG	gp3a	1	17	0	0	2.85452	20.7749	0.001	0.001
739	CCCGTCCGTGCCTCCA	eca-mir-770-p5_1ss4TG	gp3a	1	19	55	174	2.85452	23.219	63.9668	115.207
740	GCTGGGTCTCCCTCTCCCT	eca-mir-615-p3_2ss1CG19CT	gp3b	7.58333	31.5	6	25.7833	21.6468	38.4946	6.97819	17.0714
741	GGTGTAAACATCCCCGACTGGAAGCT	eca-miR-30d_L+2R+2	gp3b	0	0	5	9	0.001	0.001	5.81516	5.95901
742	CGTGCAAAGGTAGCATAATC	cgr-mir-1973-p3_1ss19AT	gp1b	0	1	21	41	0.001	1.22205	24.4237	27.1466
743	TGCTGGGAATTGAACTCAGGACCTC	cgr-mir-1903-p5_2ss5AG21TA	gp1b	2	9	22	13	5.70904	10.9985	25.5867	8.60745
744	TGGGAATTGAACTCAGGACCTC	cgr-mir-1903-p3_2ss2AG18TA	gp1b	3	2	39	34	8.56357	2.4441	45.3583	22.5118
745	CCCGTGCTGATCAGTA	cgr-mir-1285-p5_1ss3TC	gp3a	3	7	81	67	8.56357	8.55435	94.2056	44.3615
746	CATGCCTTGAGTGTAGGACCGTAA	cgr-miR-532-5p_R+2	gp3a	6	6.5	13.5	42	17.1271	7.94333	15.7009	27.8087
747	ACAGATCTTTGGTAATCTGATGGCT	cgr-miR-2424	gp1b	0	7	2	37	0.001	8.55435	2.32606	24.4981
748	CCCAGTGTTCAGACTACCTGTCC	cgr-miR-199b_2ss10TC22TC	gp2a	3	3	4	9	8.56357	3.66615	4.65213	5.95901
749	TGTAACAGCAACTCCATGTGGAT	cgr-miR-194_R+1	gp2a	93	268	672	448	265.471	327.51	781.558	296.626
750	TCCGATCGTTCCCCTCCATAC	cgr-miR-1843_R-1_2ss3TC12AC	gp1a	4	13	60	82	11.4181	15.8867	69.7819	54.2932
751	CACTCCAGCCTGGGC	cgr-miR-1285_L-2R-7	gp3a	0	3.83333	11.5	15.25	0.001	4.68453	13.3749	10.0972
752	GCACTCCAGCCTGGGC	cgr-miR-1285_L-1R-7	gp2b	0	3	10	4	0.001	3.66615	11.6303	2.64845
753	ATCCCACCGCTGCCAC	cgr-miR-1260_R-2	gp2b	4	7.5	2.33333	6.16667	11.4181	9.16538	2.71374	4.08302
754	CCACCGCTGCCACCA	cgr-miR-1260_L-3	gp3a	19.5	88	142	385	55.6632	107.54	165.151	254.913
755	TCCCACCGCTGCCACCA	cgr-miR-1260_L-1	gp2b	5.5	12	54.5	113.5	15.6999	14.6646	63.3852	75.1497
756	ATCCCACCACTGCCACCA	cgr-miR-1260_1ss9GA	gp2b	1.33333	7.75	11.25	13.4167	3.80603	9.47089	13.0841	8.88333
757	ATCCCACCGCTGCCACCA	cgr-miR-1260	gp2b	31.5	70.5	113.333	176.167	89.9174	86.1546	131.81	116.642
758	GAAAGATGGTGAACT	cfa-mir-450a-p5_1ss9CG	gp3a	2	2	40	47	5.70904	2.4441	46.5213	31.1193
759	TGTAAACATCCCCGACTGGAAGCAAGA	cfa-miR-30d_R+3_1ss24TA	gp3b	2	2.5	19.5	30	5.70904	3.05513	22.6791	19.8634
760	CCAGGAGTGGAGCCT	bta-mir-940-p5_1ss11GA	gp3a	18	48	62	127	51.3814	58.6584	72.108	84.0882
761	TCTGTGGGACCTCCA	bta-mir-584-4-p3_1ss11TC	gp3a	0	1	6	21	0.001	1.22205	6.97819	13.9043
762	AGCCTCGGTTGGCCC	bta-mir-2904-1-p5_1ss15TC	gp2b	0	3.83333	9	9.5	0.001	4.68453	10.4673	6.29006
763	GTTGGCCCCGGATAGCC	bta-mir-2904-1-p3_1ss8TC	gp2b	0	0.333333	30.5833	58.5	0.001	0.40735	35.5694	38.7335
764	AGCCTCGGTTGGCCCCGGAT	bta-mir-2904-1-p3_1ss15TC	gp2b	0.333333	6.33333	132.583	301.167	0.951507	7.73965	154.199	199.406
765	GTCCGGTGCGGAGAGCCGTTCGTCT	bta-mir-2887-2-p5_2ss18CG25CT	gp1b	37	191	1046	4191	105.617	233.412	1216.53	2774.91
766	TGCGGAGAGCCGTTCGTCT	bta-mir-2887-2-p3_2ss12CG19CT	gp1b	1	3	114	313	2.85452	3.66615	132.586	207.241
767	CGCGCGGGCGGGGCCGGGGG	bta-mir-2389-p5_2ss4CG17AG	gp3a	25	341	60	224.5	71.363	416.719	69.7819	148.644
768	GGCCCCGCGGACGCT	bta-mir-2302-p5_1ss11GA	gp3a	0	0	9	13	0.001	0.001	10.4673	8.60745
769	AATCTGTTGGGCTTC	bta-mir-2284y-1-p3	gp3a	7	5	0	0	19.9817	6.11025	0.001	0.001
770	CAGCAGCAATTCATGTTTTGA	bta-miR-424-5p	gp3a	0	6	2	12	0.001	7.3323	2.32606	7.94534
771	ACTTGACTTGGAGTCAGAAGGCTT	bta-miR-378b_R+2	gp3b	3	8	11	12	8.56357	9.77641	12.7934	7.94534
772	CTCTAAGGGCTGGGTCGGTC	bta-miR-2487_R-2_1ss15CT	gp2b	0	5	116	203	0.001	6.11025	134.912	134.409
773	TAAGGGCTGGGTCGGTC	bta-miR-2487_L-3R-2_1ss15CT	gp3a	2	13	125	212	5.70904	15.8867	145.379	140.368
774	TCCCACTTCTGACACCA	bta-miR-2478_L-3	gp2b	4.5	41.5	170	481.5	12.8453	50.7151	197.715	318.807
775	ATCCCACTTCTGACACCA	bta-miR-2478_L-2	gp3a	126	444	2188	5004	359.67	542.591	2544.71	3313.21
776	TATCCCACTCCTGACACCA	bta-miR-2478_L-1_1ss11TC	gp2b	0	1	3	20	0.001	1.22205	3.4891	13.2422
777	TCCCTGGTGGTCTAG	bta-miR-2340_L-5R-2_1ss19TA	gp3a	1	9	6	5	2.85452	10.9985	6.97819	3.31056
778	TCCCTGGTGGTCTAGT	bta-miR-2340_L-5R-1_1ss19TA	gp2b	2.33333	16.6667	16.3333	9	6.66055	20.3675	18.9962	5.95901
779	ACAGTAGTCTGCACATTGGCT	bta-miR-199c_L-1R+2	gp2a	1	2	1	6	2.85452	2.4441	1.16303	3.97267
780	TCTCCCAACCCTTGTACCAGTGT	bta-miR-150	gp2a	1097	746	126	172	3131.41	911.65	146.542	113.883
781	TGAGAACTGAATTCCATAGGTAT	bta-miR-146a_R-1_2ss22TA23GT	gp3b	7	8	0	9	19.9817	9.77641	0.001	5.95901
782	AAATGGATTTTTGGAGCAGGGAGA	bta-miR-1246_L+1R+4	gp3a	9	73	6	11	25.6907	89.2097	6.97819	7.28323
783	TAGCACTTGTATGGGTTTTTGTTGAACT	PC-5p-71631_18	gp4a	1	4	9	16	2.85452	4.8882	10.4673	10.5938
784	TGGCCCTGAAGTAAGAACC	PC-5p-52088_29	gp4a	0	0	75	31	0.001	0.001	87.2274	20.5255
785	GTGGTGCTCCGGAGTTCTCT	PC-5p-121340_9	gp4a	0	0	1	23	0.001	0.001	1.16303	15.2286
786	TCCCGTGGTTCCCGTGG	PC-3p-9182_247	gp4a	22	54	125	117	62.7995	65.9907	145.379	77.4671
787	CATCTAGAGGAGCCTGTTCT	PC-3p-81027_15	gp4a	0	0	4	23	0.001	0.001	4.65213	15.2286
788	TGGCCCTGAAGTAAGAACCAGATGTCTGATA	PC-3p-78288_16	gp4a	0	0	13	9	0.001	0.001	15.1194	5.95901
789	TGATATAGCCAAGCCCGACTGT	PC-3p-7134_329	gp4a	0	63	0	220	0.001	76.9892	0.001	145.665
790	TCACCCTGGACTGACTCTCAGT	PC-3p-64924_21	gp4a	5	4	3	7	14.2726	4.8882	3.4891	4.63478
791	TATTAATGGTTCGTTTGT	PC-3p-4814_504	gp4a	0	1	126	145	0.001	1.22205	146.542	96.0062
792	AGATCTCGGTGGAACCTCCA	PC-3p-25705_73	gp4a	0	1	3	15	0.001	1.22205	3.4891	9.93168
793	CCTAAGCCGCGCCAGGC	PC-3p-23182_82	gp4a	0	0	49	97	0.001	0.001	56.9886	64.2248
794	ATTAGGGTGCAGAGCCAGGA	PC-3p-18841_106	gp4a	0	0	62	106	0.001	0.001	72.108	70.1838
The number of reads in the following reported miRNAs is less than 10.
795	CTACTTCGGAGAGTGG	ssy-mir-510-p5_1ss6CT	gp3a	0	0	2	0	0.001	0.001	2.32606	0.001
796	CCCGGGACTTGGAGCGCTTCC	ssc-mir-7144-p5_1ss8TC	gp3a	0	0	0	1	0.001	0.001	0.001	0.662112
797	TTCAAGGGCAAGTGC	ssc-mir-7142-p5_1ss14TG	gp3a	0	1	0	0	0.001	1.22205	0.001	0.001
798	TGTTGGATCCTCTGAAAT	ssc-mir-7142-p3_2ss7CA17GA	gp3a	0	0	1	0	0.001	0.001	1.16303	0.001
799	TGGAGCTGGAGAGACC	ssc-mir-7136-p5_1ss9AG	gp3a	0	0	2	1	0.001	0.001	2.32606	0.662112
800	TCTGTCTTTGTCTCTGAGG	ssc-mir-7135-p3_2ss8GT19CG	gp3b	0	0	1	0	0.001	0.001	1.16303	0.001
801	TGGTGACCCTGGGAA	ssc-mir-551a-p5_1ss13AG	gp3b	0	0	2	0	0.001	0.001	2.32606	0.001
802	AAGGCTTGCAGGTGG	ssc-mir-532-p3_1ss13AT	gp3b	0	0.5	0	0	0.001	0.611025	0.001	0.001
803	AGAGGTTGTAGTGTTGTCT	ssc-mir-494-p5_1ss10CA	gp2b	0	0	1	1	0.001	0.001	1.16303	0.662112
804	TGAAACATACACGGGAAACCTCTTTAGA	ssc-mir-494-p3_2ss26TA28GA	gp3b	0	0	0	1	0.001	0.001	0.001	0.662112
805	TCACTGTGCCTAGCT	ssc-mir-486-2-p3_1ss11CT	gp3b	0	0	1.5	0	0.001	0.001	1.74455	0.001
806	GACCTCTGGCCTCCCT	ssc-mir-486-1-p5_1ss9AG	gp3b	0	0	0	1	0.001	0.001	0.001	0.662112
807	CTCAACGGCAAAGAAGT	ssc-mir-452-p3_1ss7TG	gp3a	0	0	0	1	0.001	0.001	0.001	0.662112
808	CTGGTTTTGTATCACT	ssc-mir-450a-p3_1ss1AC	gp3b	0	0	0	1	0.001	0.001	0.001	0.662112
809	TCCCCGTCCGTCCCC	ssc-mir-4339-p5_1ss4TC	gp3a	0	0	0	4	0.001	0.001	0.001	2.64845
810	ATCTTGTCTCGTGCC	ssc-mir-4337-p3_1ss10AC	gp3a	1	0	0	0	2.85452	0.001	0.001	0.001
811	CGAGCCCCACGTTGGGCGCCA	ssc-mir-4335-p5_1ss2CG	gp2b	0	0	0	1	0.001	0.001	0.001	0.662112
812	CCCACGTTGGGCTCCA	ssc-mir-4335-p5_1ss13GT	gp2b	0	0	1	4.5	0.001	0.001	1.16303	2.9795
813	CCACGTTGGGCGGCA	ssc-mir-4335-p5_1ss13CG	gp2b	0	0	0	3	0.001	0.001	0.001	1.98634
814	ATCCCCACGTTGGGCGCCA	ssc-mir-4335-p3_1ss2GT	gp2b	0	0	0.5	4.75	0.001	0.001	0.581516	3.14503
815	CCCCACGTTGGGCACCA	ssc-mir-4335-p3_1ss14GA	gp2b	0	0	0	1	0.001	0.001	0.001	0.662112
816	AGACTCCCTGTCCTCC	ssc-mir-4334-p3_1ss4GC	gp3b	0	0	0	1	0.001	0.001	0.001	0.662112
817	GGGGGTGGGGTCGGCGGGGG	ssc-mir-4332-p3_1ss11CT	gp2b	1	0.5	0	1	2.85452	0.611025	0.001	0.662112
818	TGCCGTGGCTGTGGTGAAGGC	ssc-mir-4331-p5_2ss4TC17TA	gp2b	0	0	5	1	0.001	0.001	5.81516	0.662112
819	AGACCACAGACACAG	ssc-mir-4331-p5_1ss4TC	gp3a	0	1	0	0	0.001	1.22205	0.001	0.001
820	TGCCGTGGCTGTGGTGAAGG	ssc-mir-4331-p3_2ss4TC17TA	gp3a	0	0	0	3	0.001	0.001	0.001	1.98634
821	GAAGGCAGCCAGAAC	ssc-mir-378-2-p5_1ss9GC	gp3a	0	0	1	1	0.001	0.001	1.16303	0.662112
822	CTCCTGACTCCAGGTCCTGTGTGTAGT	ssc-mir-378-1-p5_2ss25TA27CT	gp3b	0	0	0	1	0.001	0.001	0.001	0.662112
823	CCTGGAAATAGCCCT	ssc-mir-378-1-p3_1ss13AC	gp3b	1	0	1.5	7	2.85452	0.001	1.74455	4.63478
824	TTCTTCCTCCTCCTC	ssc-mir-361-p3_1ss2GT	gp3b	0	0	1	0	0.001	0.001	1.16303	0.001
825	GGAGATCCCGCTGTGGA	ssc-mir-339-2-p3_1ss17CA	gp3b	0	1	0	0	0.001	1.22205	0.001	0.001
826	CATTGTTGTGAAGCT	ssc-mir-324-p5_1ss6GT	gp3b	0	0	2	0	0.001	0.001	2.32606	0.001
827	AGGGGCTGTAAACATCCCCGACTGGA	ssc-mir-30a-p5_2ss3CG18TC	gp3b	0.5	0	0	1	1.42726	0.001	0.001	0.662112
828	TCAGTAGCCAGTGTAGATCCTATTAT	ssc-mir-222-p5_2ss22GA24CT	gp3b	0	1	0	0	0.001	1.22205	0.001	0.001
829	TAGCTCTGGCTGAGA	ssc-mir-219-p3_1ss11CT	gp3b	0.5	0	0	0	1.42726	0.001	0.001	0.001
830	TAAGGAAGTCTGTGATCT	ssc-mir-206-p3_1ss10GC	gp3b	0	1	0	0	0.001	1.22205	0.001	0.001
831	GTCTGCCAGTATTGT	ssc-mir-195-p3_1ss15GT	gp3b	0	1	1	0	0.001	1.22205	1.16303	0.001
832	CAGTATTGGCTGGGCTGCCC	ssc-mir-195-p3_1ss13TG	gp2b	0	0	1	1	0.001	0.001	1.16303	0.662112
833	CTCCATGTGGACTTTGCC	ssc-mir-194b-p5_1ss14GT	gp3b	0	0	1	0	0.001	0.001	1.16303	0.001
834	CGGGGGCTGAGGGCT	ssc-mir-193a-p5_1ss5AG	gp3b	0	0	0	1	0.001	0.001	0.001	0.662112
835	CAGGTCAGCTGGGAG	ssc-mir-143-p5_1ss2TA	gp3a	0	0	0	1	0.001	0.001	0.001	0.662112
836	GAATAGCCACTGTAG	ssc-mir-1285-p5_1ss15CG	gp3a	0	0	1	0	0.001	0.001	1.16303	0.001
837	CCACTGTACTCCATCCTGGGC	ssc-mir-1285-p3_1ss14GT	gp3a	0	0	0	0	0.001	0.001	0.001	0.001
838	AGCACTCAGTATATACC	ssc-mir-1271-p5_1ss17TC	gp3a	0	0	0	0	0.001	0.001	0.001	0.001
839	ATACTTGTTGAGTGGCT	ssc-mir-1271-p3_1ss15CG	gp3a	0	0	0	0.5	0.001	0.001	0.001	0.331056
840	CTGACTCTGCCCTCCGC	ssc-mir-124a-1-p5_2ss2AT17TC	gp3b	0	0	0.5	0	0.001	0.001	0.581516	0.001
841	GCCATGTTCCCTCTGCA	ssc-mir-1249-2-p5_2ss5AT17CA	gp3b	0	1	0	0.5	0.001	1.22205	0.001	0.331056
842	ACTTGGTGAGGACTC	ssc-mir-1224-p5_1ss1CA	gp3a	0	0	1	0	0.001	0.001	1.16303	0.001
843	CTGTCTGAGCTCGCT	ssc-mir-1224-p3_1ss7CG	gp3a	0	0	1	1	0.001	0.001	1.16303	0.662112
844	TGTATTTCAGGCTGT	ssc-mir-1-p3_1ss15GT	gp3b	0	0	1	0	0.001	0.001	1.16303	0.001
845	GTGTTTGAACCTGAAG	ssc-miR-7136-3p_L-5R-1_1ss17AT	gp3a	0	0	0	0	0.001	0.001	0.001	0.001
846	CCGTCCTAAGGTTGTTGAGTTA	ssc-miR-676-3p_R+1	gp3b	0.25	0	1.5	0.5	0.71363	0.001	1.74455	0.331056
847	TCCGGTTCTCAGGGCTCCATTTTT	ssc-miR-671-3p_R+3_2ss20CT21CT	gp3b	0	0	0	1.5	0.001	0.001	0.001	0.993168
848	ATGCTGACATATTTACTAGAG	ssc-miR-628_R-1	gp3a	0	0	0	0.5	0.001	0.001	0.001	0.331056
849	TCCCTTTCCTCCAGGAGCTCTT	ssc-miR-339_R+1_2ss6GT21AT	gp3b	2.33333	5.33333	3.33333	4.66667	6.66055	6.5176	3.87677	3.08985
850	CATGTAAACATCCTACACTCTCAGCT	ssc-miR-30c-5p_L+2R+1	gp3b	1	0	0	1	2.85452	0.001	0.001	0.662112
851	CTTTCAGTCGGATGTTTGCAGTCT	ssc-miR-30a-3p_R+2_1ss22CT	gp3b	0	1	1	3	0.001	1.22205	1.16303	1.98634
852	CTGACCTATGAATTGACAGCCGATG	ssc-miR-192_R+4	gp3b	2.63636	0.939394	6.70707	3.12121	7.52556	1.14799	7.80054	2.06659
853	TTAATGCTAATTGTGATAGGGGTTTTTAT	ssc-miR-155-5p_R+7	gp3b	0	0	0	0	0.001	0.001	0.001	0.001
854	TCGTACCGTGAGTAATAATGCGTTT	ssc-miR-126-3p_R+3	gp3b	1.41667	1.95833	1.83333	8.95833	4.04391	2.39318	2.13223	5.93142
855	TGGGACTTGAAGAAAAC	sla-mir-181a-2-p3_2ss12AG17AC	gp3b	0	0	1	0	0.001	0.001	1.16303	0.001
856	TACTGCTGAGCTAGCACTTCT	sha-mir-93-p3	gp2b	0	0	0.5	1.5	0.001	0.001	0.581516	0.993168
857	ATGAAAATGAAGGAC	sha-mir-9-p3_1ss12AG	gp3b	0	0	0	1	0.001	0.001	0.001	0.662112
858	AGAAATTTGAAGGCCGAAGT	sha-mir-716b-p5_1ss5CA	gp2b	0	0	1	0	0.001	0.001	1.16303	0.001
859	GACACTGTGGTGGCCCT	sha-mir-716b-p5_1ss14GC	gp3a	0	0	0	0	0.001	0.001	0.001	0.001
860	AGTACTTTGAAGGCCGAAG	sha-mir-716b-p3_1ss3AT	gp2b	0	1	0	1	0.001	1.22205	0.001	0.662112
861	CAGAACTTTGAAGGCC	sha-mir-716b-p3_1ss1GC	gp2b	0	0	0	1	0.001	0.001	0.001	0.662112
862	GAGAACTTTGGAGGCCGAAG	sha-mir-716b-p3_1ss11AG	gp2b	0	1	2	2	0.001	1.22205	2.32606	1.32422
863	TGGAGCCGCCGCAGGTGC	sha-mir-716a-p5_2ss7TC18TC	gp2b	0	0	3	6	0.001	0.001	3.4891	3.97267
864	AACGATAACTTTGAAGGCC	sha-mir-716a-p5_2ss6GT19TC	gp2b	0	0	0	2	0.001	0.001	0.001	1.32422
865	ACGAGTACTTTGAAGGCC	sha-mir-716a-p5_2ss6AT18TC	gp2b	0	1	0	4	0.001	1.22205	0.001	2.64845
866	CGAGAACTTTGAGGGCC	sha-mir-716a-p5_2ss13AG17TC	gp2b	0	0	1	6	0.001	0.001	1.16303	3.97267
867	AAACAAGAACTTTGAAGGC	sha-mir-716a-p5_1ss5GA	gp2b	0	0	3	8.5	0.001	0.001	3.4891	5.62795
868	CCGCGATGAGTAGGAGGGC	sha-mir-716a-p5_1ss3AG	gp2b	0	0	0	0	0.001	0.001	0.001	0.001
869	CAAATATTCAAACTAGAACT	sha-mir-716a-p5_1ss14GT	gp2b	0	0	0	1	0.001	0.001	0.001	0.662112
870	AGTAGCAAATATTCAAAC	sha-mir-716a-p5	gp2b	0	0	1	3	0.001	0.001	1.16303	1.98634
871	CAAACAAGAACTTTGAAGGC	sha-mir-716a-p3_1ss6GA	gp2b	0	0	1	2.5	0.001	0.001	1.16303	1.65528
872	AAGTGGAGAAGGGTTCC	sha-mir-716a-p3_1ss2GA	gp2b	0	0	1	2	0.001	0.001	1.16303	1.32422
873	GAGAACTTTGAAGGCT	sha-mir-716a-p3	gp2b	0	0	0	2	0.001	0.001	0.001	1.32422
874	GCACCACTGCCACCA	sha-mir-497-p3_1ss4TC	gp3a	0	0	0	2	0.001	0.001	0.001	1.32422
875	CTATTCTGTGGTCCGT	sha-mir-352-p5_1ss7AT	gp3b	0	0	0	1	0.001	0.001	0.001	0.662112
876	GAGAATGGTGACTCT	sha-mir-352-p3_1ss12AC	gp3b	0	0	0	1	0.001	0.001	0.001	0.662112
877	TGGCATCAGGATGAA	sha-mir-340-p5_1ss10TG	gp3a	0	0	0	1	0.001	0.001	0.001	0.662112
878	TAATGAGCCTGATCC	sha-mir-340-p3_1ss8AC	gp3a	0	0	0	1	0.001	0.001	0.001	0.662112
879	ACAGTATCCTGATGC	sha-mir-338-p5_1ss4AG	gp3a	0	0	0	1	0.001	0.001	0.001	0.662112
880	AGAGGACGTCCTCTCT	sha-mir-27b-p5_1ss9AT	gp3b	0	0	0	1	0.001	0.001	0.001	0.662112
881	AGCTGACTGCAACCT	sha-mir-26a-p5_1ss12CA	gp3b	0	0	0	1	0.001	0.001	0.001	0.662112
882	CAGGCCATGTGGACT	sha-mir-25-p5_1ss9CG	gp3b	0	0	0	1	0.001	0.001	0.001	0.662112
883	GGTAACAGGGCTGCT	sha-mir-24-1-p5_1ss5GA	gp3b	0	0	3	4	0.001	0.001	3.4891	2.64845
884	ATAGTATGAACTCAAGAGAA	sha-mir-23b-p5_2ss2AT19GA	gp3b	3	0	0	2	8.56357	0.001	0.001	1.32422
885	ACCTTCTGCCTGTTTTCTCC	sha-mir-222-p5_2ss1GA17GC	gp2b	0	0	1	0	0.001	0.001	1.16303	0.001
886	TCTGCCTGTTTTCTCC	sha-mir-222-p5_1ss13GC	gp3a	1	0	1.5	6.5	2.85452	0.001	1.74455	4.30373
887	TTTCAGGCTAGCTGGGG	sha-mir-221-p3_2ss11CG17AG	gp3b	0	1	0	1.33333	0.001	1.22205	0.001	0.882816
888	AATGTGAATTGCAGACA	sha-mir-216b-p5_2ss8GA17TA	gp3a	0	1	0	2	0.001	1.22205	0.001	1.32422
889	CAGATAGCTTATCAGACTGATGTTGA	sha-mir-21-p3	gp3b	1	1	1	2.66667	2.85452	1.22205	1.16303	1.76563
890	AACATTAACTCTGACA	sha-mir-205-p3_1ss3GC	gp3a	0	0	2	0	0.001	0.001	2.32606	0.001
891	AAAAGGAGCTTCTGAC	sha-mir-204-p5_1ss1GA	gp3a	0	0	1	0	0.001	0.001	1.16303	0.001
892	CCTCCTCTTCTTCCT	sha-mir-202-p3_1ss8GT	gp3b	0	0	0	1	0.001	0.001	0.001	0.662112
893	CCCGGGCCCGCCTCCCC	sha-mir-200c-p5_2ss9TC17TC	gp3b	0	0	1	0	0.001	0.001	1.16303	0.001
894	TGAGCTGGGTCCTCCT	sha-mir-200b-p5_1ss9CG	gp3a	0	0	0	1	0.001	0.001	0.001	0.662112
895	AAAGGGTAGGAGAAGAATCC	sha-mir-199a-p5_2ss7GT20TC	gp3b	0	1	1	5	0.001	1.22205	1.16303	3.31056
896	TTTTCTGCAGGCCTCTGTG	sha-mir-190-p5	gp2a	0	0	1	0	0.001	0.001	1.16303	0.001
897	TCTCCTGCCCTGTCTCT	sha-mir-190-p3_2ss2GC17CT	gp3b	0	0	0	1	0.001	0.001	0.001	0.662112
898	TTTCTGCAGGCCTCTGTG	sha-mir-190-p3	gp2b	0	0	0	1	0.001	0.001	0.001	0.662112
899	TAAAAGAAACCATAGAC	sha-mir-181a-2-p3_1ss14CA	gp3a	0	0	0	2	0.001	0.001	0.001	1.32422
900	TGCTAGGTCGCCGGGC	sha-mir-1549-p5_1ss9AC	gp3a	0	0	0	0	0.001	0.001	0.001	0.001
901	TAGGGACTCTGAGAGGG	sha-mir-1546-p5_2ss7TC17TG	gp3a	0	1	0	0	0.001	1.22205	0.001	0.001
902	GTCCAGGTCAGGAAGC	sha-mir-1540-p5_1ss4TC	gp3a	0	0	0	0	0.001	0.001	0.001	0.001
903	TATATGCTCTGGCTC	sha-mir-1540-p3_1ss1CT	gp3a	0	0	3	2	0.001	0.001	3.4891	1.32422
904	CCCAGCCCGTCAGCC	sha-mir-150-p5_1ss12TA	gp3b	0	0	0	1	0.001	0.001	0.001	0.662112
905	ACACACACAGACAGACACAC	sha-mir-142-p5_2ss4AC18GC	gp3b	0	0	2.5	7	0.001	0.001	2.90758	4.63478
906	TCTGGCCCTGGCCCTGACC	sha-mir-141-p5_2ss14GC17CA	gp3b	0	0	0	1	0.001	0.001	0.001	0.662112
907	CTCTGTGTGTGTGTGTGT	sha-mir-140-p5_2ss3TC17CG	gp3b	0	1	0.333333	2	0.001	1.22205	0.387677	1.32422
908	GAAAGTAGGTTGAGCA	sha-mir-1329-p5_1ss1AG	gp3a	0	0	0	1	0.001	0.001	0.001	0.662112
909	CCACCAGAAGCAAGGCT	sha-mir-130a-p5_2ss15CG17AT	gp3b	0	1	0	0	0.001	1.22205	0.001	0.001
910	GCCGGGCCGTACCCA	sha-mir-130a-p3_1ss8AC	gp3b	0	0	0	1	0.001	0.001	0.001	0.662112
911	TGCCTGGCCTCTGCC	sha-mir-129-p5_1ss2AG	gp3b	0	1	0	0	0.001	1.22205	0.001	0.001
912	TGAGACCCTAACTTGTGAAA	sha-mir-125b-p5_1ss19GA	gp2b	0	0	1	7	0.001	0.001	1.16303	4.63478
913	AAGATCTCTCTGGCT	sha-mir-10a-p3_1ss13TG	gp3b	0	0	1	0	0.001	0.001	1.16303	0.001
914	CGGGCTGGCCTGGCT	sha-mir-101-p5_1ss8CG	gp3a	0	0	1	1	0.001	0.001	1.16303	0.662112
915	CAGGGGCCTGTTCTC	sha-mir-100-p3_1ss15GC	gp3b	0	0	0	1	0.001	0.001	0.001	0.662112
916	TATTGCACTTGTCCCGGCCTGTAGAGAA	sha-miR-92a_R+10	gp3b	0	0	1	0	0.001	0.001	1.16303	0.001
917	ATATCTTGGTGGTAGTAGCA	sha-miR-716b_R-5_1ss2GT	gp2b	0	2	0	1	0.001	2.4441	0.001	0.662112
918	TTTGTGGTAGTAGCAAATAT	sha-miR-716b_L-5_1ss8GT	gp2a	0	0	0	2	0.001	0.001	0.001	1.32422
919	ATCTGGCTCAGTTCAGCAGGAAC	sha-miR-24_L+3R+1	gp3a	1	7	0	6	2.85452	8.55435	0.001	3.97267
920	TAATACTGCCTGGTAATGATGAAAA	sha-miR-200b_R+6	gp3a	0	1	3	4	0.001	1.22205	3.4891	2.64845
921	TAACACTGTCTGGTAACGATGAAT	sha-miR-200a_R+5	gp3b	0	0	0.5	0.5	0.001	0.001	0.581516	0.331056
922	AACATTCAACGCTGTCGGTGAGTAGT	sha-miR-181a-5p_R+7	gp3a	1	4	0	5	2.85452	4.8882	0.001	3.31056
923	TCTACAGTGCATTTGTCTCCAGT	sha-miR-139_1ss13GT	gp3b	0.5	0	0	0.333333	1.42726	0.001	0.001	0.220704
924	CAGTGCAATGTTAAAAGGGCTCT	sha-miR-130b_L+1R+1_2ss21AT22TC	gp3b	0	0.428571	0.285714	0	0.001	0.523736	0.332295	0.001
925	AGACCCTAACTTGTGAAA	sha-miR-125a_L-6R+2	gp3a	0	0	2	4	0.001	0.001	2.32606	2.64845
926	TGAGGTAGTAGGTTGTATAGTTTTTAAT	sha-let-7a_R+7	gp3b	0	0	0	0.714286	0.001	0.001	0.001	0.472937
927	GAAGGAGGTTTTACT	rno-mir-9b-2-p5_1ss8TG	gp1b	0	0	0	0	0.001	0.001	0.001	0.001
928	TTTAGGAAGACTCCACT	rno-mir-9b-1-p5_2ss5TG17AT	gp3b	0	0	0	1	0.001	0.001	0.001	0.662112
929	GTGCATGGCCTGACC	rno-mir-93-p3_1ss7TG	gp3a	0	0	0	0	0.001	0.001	0.001	0.001
930	CAATGCTGAGAGAAGTC	rno-mir-883-p5_1ss17AC	gp1a	0	0	0	0	0.001	0.001	0.001	0.001
931	GAGGAGAGCAAGGCA	rno-mir-880-p3_1ss4TG	gp3a	0	0	0	0	0.001	0.001	0.001	0.001
932	CCTAGATCCAGAGGC	rno-mir-879-p5_1ss1TC	gp3a	0	0	0	1	0.001	0.001	0.001	0.662112
933	TGCTGTGGATTCCTCTT	rno-mir-876-p5_2ss12TC17GT	gp3b	0	0	0	1	0.001	0.001	0.001	0.662112
934	AGAAAATGGACAGGAGAA	rno-mir-873-p3_2ss1TA18CA	gp3b	0	0	0	1	0.001	0.001	0.001	0.662112
935	AAAGACCAGCCCTGTC	rno-mir-7a-2-p5_1ss2CA	gp3b	0	0	0	1	0.001	0.001	0.001	0.662112
936	TGCTGTTGGTCACAT	rno-mir-7a-2-p3_1ss3GC	gp3b	0	0	0	1	0.001	0.001	0.001	0.662112
937	CTAAGACGAGAACAA	rno-mir-7a-1-p3_1ss10CG	gp3b	0	0	0	1	0.001	0.001	0.001	0.662112
938	TTGCTCCCTGTGGCT	rno-mir-679-p5_1ss1CT	gp3a	0	0	2	2	0.001	0.001	2.32606	1.32422
939	TGAGAGATGGGCGAG	rno-mir-678-p5_1ss11CG	gp3a	0	0	0	1	0.001	0.001	0.001	0.662112
940	TGAGAGATGGGCGAGCG	rno-mir-678-p3_2ss11CG17AG	gp3a	0	1	0	0	0.001	1.22205	0.001	0.001
941	CTCCCGTCCTTGGAGCT	rno-mir-673-p5_1ss5GC	gp3a	0	0	1	1	0.001	0.001	1.16303	0.662112
942	CCAGGATTATCTTTTC	rno-mir-665-p5_1ss16TC	gp3b	0	0	2	0	0.001	0.001	2.32606	0.001
943	TTGCAAGAACTGCTAATT	rno-mir-653-p3_2ss10TC17GT	gp2b	0	0	2	3	0.001	0.001	2.32606	1.98634
944	ATTGCAAGAACTGCT	rno-mir-653-p3_1ss11TC	gp3a	0	1	8	8	0.001	1.22205	9.30426	5.29689
945	GAAGCAGACTGGGGAA	rno-mir-6334-p5_1ss11CG	gp3a	0	1	0	2	0.001	1.22205	0.001	1.32422
946	AGGCTGCTTTTGTCC	rno-mir-6333-p5_1ss11GT	gp3a	0	1	0	0	0.001	1.22205	0.001	0.001
947	AGGACAGAAGGCAGCTC	rno-mir-6332-p3_2ss9TA17GC	gp3b	0	0	0	0	0.001	0.001	0.001	0.001
948	CTGAGACTAACTCACCTGTCT	rno-mir-6331-p3	gp1b	0	0	1	0	0.001	0.001	1.16303	0.001
949	AAGGTGACAGTGTGC	rno-mir-6329-p5_1ss12TG	gp1b	0	0	0	1	0.001	0.001	0.001	0.662112
950	GAGGGCCCAGAGCAGAGGTTCTGT	rno-mir-6328-p5_2ss16CA24CT	gp1b	0	0	0	1	0.001	0.001	0.001	0.662112
951	AGAAGAAACAGAGGA	rno-mir-6327-p5_1ss7CA	gp3a	0	0	0	1	0.001	0.001	0.001	0.662112
952	GAACTTGGTGCTGAC	rno-mir-6325-p5_1ss8CG	gp3a	0	1	1	2	0.001	1.22205	1.16303	1.32422
953	AGAAACTCTGCAGGG	rno-mir-6325-p3_1ss4GA	gp3a	0	2	0	0	0.001	2.4441	0.001	0.001
954	AGGCTGTGGGATCCAAC	rno-mir-6324-p5_1ss1GA	gp3a	0	0	0	1	0.001	0.001	0.001	0.662112
955	CAGCAAGCACCTTTAC	rno-mir-6324-p3_1ss16TC	gp3a	0	0	1	0	0.001	0.001	1.16303	0.001
956	CAGTGAGTTCCCAGAG	rno-mir-6323-p5_1ss9GT	gp3a	0	0	1	2	0.001	0.001	1.16303	1.32422
957	CCTGGAACTCCATCAC	rno-mir-6323-p3_1ss15TA	gp3a	0	0	0	0	0.001	0.001	0.001	0.001
958	ACAGGTCTCTGTATTCCTCCT	rno-mir-6322-p3_1ss13CA	gp3a	0	0	1	0.5	0.001	0.001	1.16303	0.331056
959	CCAAGTGCTGAGATTAAAG	rno-mir-6320-p5_2ss17CA19AG	gp3a	0	0	0	2	0.001	0.001	0.001	1.32422
960	CAGTGTTAGAGAAGC	rno-mir-6319-p5_1ss12GA	gp3a	0	1	0	0	0.001	1.22205	0.001	0.001
961	CGGTGAGCACTCAGGCCT	rno-mir-6318-p5_1ss5CG	gp3a	0	0	1	0	0.001	0.001	1.16303	0.001
962	TGCTCCCTCTGCTCCTA	rno-mir-6318-p3_1ss8GT	gp3a	0	0	2	1	0.001	0.001	2.32606	0.662112
963	GATCTGATGGTGTTT	rno-mir-6314-p5_1ss13AT	gp3a	0	0	3	2	0.001	0.001	3.4891	1.32422
964	CAGAGGCAGGAGGATAACG	rno-mir-6216-p5_2ss15GT18AC	gp3b	1	0	0	2	2.85452	0.001	0.001	1.32422
965	TAGGGTAGCAGAGCCAGGA	rno-mir-6215-p5_2ss7TA19GA	gp2b	0	0	0	0	0.001	0.001	0.001	0.001
966	ATTAGGGTTGCAGAGCCAGG	rno-mir-6215-p5_1ss1TA	gp2b	1	1	4.5	4	2.85452	1.22205	5.23364	2.64845
967	AGGATTGGTACTTCT	rno-mir-547-p3_1ss2TG	gp3a	0	0	0	0	0.001	0.001	0.001	0.001
968	TCCATGTGAACAGCA	rno-mir-499-p3_1ss13TG	gp3a	0	0	1	1	0.001	0.001	1.16303	0.662112
969	TCCCGGGCCTTGTACAC	rno-mir-493-p5_2ss4AC17TC	gp3b	0.5	0	0	0	1.42726	0.001	0.001	0.001
970	TGTAATCCAGAATGACCT	rno-mir-489-p3_2ss5TA17AC	gp3a	0	0	0	1	0.001	0.001	0.001	0.662112
971	ATGCAGACATACACACAGA	rno-mir-466c-p3_2ss6CG18CG	gp3b	0	0	0	0	0.001	0.001	0.001	0.001
972	TGTGTGTATATGTGTGTGTGTGTGT	rno-mir-466b-2-p5_1ss22AG	gp3b	0	0	0	1	0.001	0.001	0.001	0.662112
973	CACACACGCATACACATACG	rno-mir-466b-1-p3_2ss8AG17CT	gp3b	0	0	1	0	0.001	0.001	1.16303	0.001
974	CTGGAGTGATGAATGAAA	rno-mir-465-p5_2ss5TA18GA	gp3a	0	1	0	0	0.001	1.22205	0.001	0.001
975	TAGTTTGATCAGTGCC	rno-mir-465-p3_1ss1AT	gp3a	1	0	0	0	2.85452	0.001	0.001	0.001
976	AAGGAAGGCAGCAGG	rno-mir-3596b-p5_1ss4AG	gp1b	0	0	2	3	0.001	0.001	2.32606	1.98634
977	TCTTCCTAGGACCCC	rno-mir-3596b-p3_1ss12GC	gp3a	0	0	1	0	0.001	0.001	1.16303	0.001
978	AGTGTACTCATAGAA	rno-mir-3595-p3_1ss2TG	gp1b	0	0	1	0	0.001	0.001	1.16303	0.001
979	GAGCACTGTGAACAGC	rno-mir-3594-p5_1ss6GC	gp3a	0	1	0	1	0.001	1.22205	0.001	0.662112
980	CTAGAGAAGGTTCAA	rno-mir-3593-p3_1ss10CG	gp3a	0	0	0	0	0.001	0.001	0.001	0.001
981	TTTGGTCCTGAAAAA	rno-mir-3592-p5_1ss7AC	gp3b	0	0.5	0.5	0	0.001	0.611025	0.581516	0.001
982	AACACTCCAGAGCTC	rno-mir-3591-p3_1ss1CA	gp3a	0	0	0	1	0.001	0.001	0.001	0.662112
983	TAACCGGGCAGAAACACCA	rno-mir-3589-p5_2ss6TG17TC	gp2b	0	0	0	1	0.001	0.001	0.001	0.662112
984	AAGTCTGGTTTGTTGC	rno-mir-3588-p3_1ss13AT	gp3a	0	0	2	0	0.001	0.001	2.32606	0.001
985	TCTCCAACAAGAACACC	rno-mir-3587-p3_2ss7CA17TC	gp3b	0	0	0	1	0.001	0.001	0.001	0.662112
986	CGAAGGCAGGAAAGC	rno-mir-3586-p3_1ss4GA	gp1b	0	1	0	0	0.001	1.22205	0.001	0.001
987	GGGAGCTGCTGCGGTCTT	rno-mir-3584-p5_2ss10CT18GT	gp2b	0	0	0.5	0	0.001	0.001	0.581516	0.001
988	CGGGAGCGGCCGCGG	rno-mir-3584-p5_1ss8TG	gp3a	0	0	0	1	0.001	0.001	0.001	0.662112
989	CTGGATCCCGGCAGCC	rno-mir-3584-p3_1ss10CG	gp3a	0	0	1	0	0.001	0.001	1.16303	0.001
990	TGAACCTGACCTCTC	rno-mir-3583-p3_1ss11TC	gp3a	0	1	0	0	0.001	1.22205	0.001	0.001
991	CGATGACACAGGGACA	rno-mir-3575-p5_1ss14GA	gp1b	0	0	0	1	0.001	0.001	0.001	0.662112
992	ACTCCCAAGCAGCACC	rno-mir-3575-p3_1ss9CG	gp1b	0	0	0	2	0.001	0.001	0.001	1.32422
993	GCCCAGGGACAGCTC	rno-mir-3574-p5_1ss13AC	gp1b	0	0	0	1	0.001	0.001	0.001	0.662112
994	GCAGTGTTCTGTGGGCC	rno-mir-3574-p3_2ss8GT17AC	gp3b	0	0	0	1	0.001	0.001	0.001	0.662112
995	CTGGAGAGACTGCCC	rno-mir-3574-p3_1ss7GA	gp1b	0	0	1	2	0.001	0.001	1.16303	1.32422
996	ATCCTGTTCTTTCTTCA	rno-mir-3573-p3_2ss6TG17TA	gp3b	0	0	0.5	0	0.001	0.001	0.581516	0.001
997	AGCGTTGATTGTTCACC	rno-mir-3570-p3_2ss9AT17TC	gp3b	0	0	0	1	0.001	0.001	0.001	0.662112
998	TCGGGACCTGAGACTGCA	rno-mir-3569-p3_2ss13TA18GA	gp3b	0	0	1	0	0.001	0.001	1.16303	0.001
999	GTGGGCTTTTTCTTCC	rno-mir-3568-p5_1ss9GT	gp3a	0	0	0	0	0.001	0.001	0.001	0.001
1000	TTAGGCCCTGGAAGA	rno-mir-3568-p3_1ss3GA	gp3a	0	0	0	2	0.001	0.001	0.001	1.32422
1001	GAGGTGCAGGTCTCT	rno-mir-3566-p3_1ss4CG	gp3a	0	0	0	0	0.001	0.001	0.001	0.001
1002	GGAAGACAGAGAGGTG	rno-mir-3564-p3_1ss15AT	gp3a	0	0	0	0	0.001	0.001	0.001	0.001
1003	AGAGCCTGAGACCCA	rno-mir-3562-p3_1ss12TC	gp3a	0	0	2	0	0.001	0.001	2.32606	0.001
1004	ACTCAGAACCTGGGA	rno-mir-3561-p5_1ss13AG	gp3a	0	0	0	3	0.001	0.001	0.001	1.98634
1005	TGAGAACCTGAGGCAGGA	rno-mir-3561-p3_2ss2CG17CG	gp3a	0	0	2	0	0.001	0.001	2.32606	0.001
1006	ACCTGGAGGCAGGAGCT	rno-mir-3557-p3_2ss9TG17CT	gp1b	0	0	1	0	0.001	0.001	1.16303	0.001
1007	AACATACTCTGAACACCC	rno-mir-3556b-p3_2ss5GT18AC	gp2b	0	0	0	2	0.001	0.001	0.001	1.32422
1008	TGAACACCAGGTGAAATC	rno-mir-3556b-p3_1ss12AT	gp3a	0	1	1	1	0.001	1.22205	1.16303	0.662112
1009	ATGGTGCTAGAAAAGTAG	rno-mir-3556a-p5_3ss15TG17CA18TG	gp3b	0	0	0	1	0.001	0.001	0.001	0.662112
1010	TTATGGCCCTTCGGTAATTCACTG	rno-mir-3553-p5	gp1b	1	0	1	4	2.85452	0.001	1.16303	2.64845
1011	TTCTGGAGTGCCTGGAC	rno-mir-3550-p5_2ss16TA17GC	gp3b	0	0	0	1	0.001	0.001	0.001	0.662112
1012	GACTTTGTAGGCCAGCT	rno-mir-3549-p5_1ss16TC	gp1b	0	1	0	0	0.001	1.22205	0.001	0.001
1013	CTGACACCCTCTTCT	rno-mir-3549-p3_1ss12AT	gp3a	0	0	0	1	0.001	0.001	0.001	0.662112
1014	TGTAGAAAGGCATCA	rno-mir-3544-p5_1ss3AT	gp1b	0	0	1	0	0.001	0.001	1.16303	0.001
1015	ACGCCGTTCCCGCCC	rno-mir-3544-p3_1ss12AG	gp1b	0	1	0	0	0.001	1.22205	0.001	0.001
1016	CTACCTCTCCCACCC	rno-mir-3541-p3_1ss12TA	gp3a	0	0	0	1	0.001	0.001	0.001	0.662112
1017	AGGCTGCTGGCTGGAGCC	rno-mir-344i-p5_2ss6CG17TC	gp3b	0	0.5	0	1	0.001	0.611025	0.001	0.662112
1018	AGGCTCTAGCCAGGGCACG	rno-mir-344i-p3_2ss17TA18TC	gp3b	0	1	1	0	0.001	1.22205	1.16303	0.001
1019	TCCAGGACTTCTGTGGGC	rno-mir-344b-1-p5_2ss13CG17TG	gp3a	0	0	1	1	0.001	0.001	1.16303	0.662112
1020	CCGACTGTTTAATAAAA	rno-mir-344b-1-p5_1ss10AT	gp2b	0	0	0	0	0.001	0.001	0.001	0.001
1021	GTCAGACAGGAAAAAT	rno-mir-31b-p5_1ss14GA	gp1b	0	0	1	0	0.001	0.001	1.16303	0.001
1022	CTGCCTGTCTCTGCCT	rno-mir-3120-p5_1ss11GC	gp1b	0	0	0	2	0.001	0.001	0.001	1.32422
1023	CATGTCAACTCTGTCCCTC	rno-mir-3120-p3_2ss5AT17AC	gp3b	0	0	1	0	0.001	0.001	1.16303	0.001
1024	ACAGGCAGACACATGACAACT	rno-mir-3120-p3	gp1b	1	2	0	0	2.85452	2.4441	0.001	0.001
1025	AGGAGTCTGAAGATGAC	rno-mir-3085-p5_2ss12TG17GC	gp3b	0	0	1	1	0.001	0.001	1.16303	0.662112
1026	GCAGGCTGGGAGCCG	rno-mir-3075-p3_1ss15AG	gp3a	0	0	0	2	0.001	0.001	0.001	1.32422
1027	GCAGGCTGGGAGCCA	rno-mir-3075-p3	gp1a	0	0	0	2	0.001	0.001	0.001	1.32422
1028	CTGTACTGTACACCT	rno-mir-301a-p3_1ss13GC	gp3b	0	0	1	0	0.001	0.001	1.16303	0.001
1029	TTATAGTATTCCACCTACCCTGA	rno-mir-2985-p3_1ss10CT	gp1b	0	0	0	1	0.001	0.001	0.001	0.662112
1030	TCTTGGAAGTCGGAA	rno-mir-291b-p5_1ss11TC	gp3a	0	0	1	0	0.001	0.001	1.16303	0.001
1031	TGTTAGTCTCTTTGTC	rno-mir-291b-p3_1ss12GT	gp3a	0	0	0	1	0.001	0.001	0.001	0.662112
1032	TGGGCTGTGGAGCAGG	rno-mir-27a-p5_1ss4CG	gp3b	0	0	2	0	0.001	0.001	2.32606	0.001
1033	AGTGTGGCTGTGTGTGTC	rno-mir-215-p5_1ss11CT	gp3a	0	1	1	1	0.001	1.22205	1.16303	0.662112
1034	TCATGGATGGACAGA	rno-mir-214-p5_1ss3CA	gp3a	0	0	0	1	0.001	0.001	0.001	0.662112
1035	TTAGTGGGGCAAGGACC	rno-mir-211-p3_2ss2GT17AC	gp3b	0	0	1	0	0.001	0.001	1.16303	0.001
1036	AGGTTTTGCTGTACTCTGC	rno-mir-20b-p3_2ss12CT18AG	gp3b	0	0	0	0	0.001	0.001	0.001	0.001
1037	ATCCAGGGGTCCTCC	rno-mir-205-p5_1ss6TG	gp3b	0	1	0	0	0.001	1.22205	0.001	0.001
1038	CGCCGTGCGCGCCGGGTCT	rno-mir-203b-p5_1ss1TC	gp1b	0	0	0	1	0.001	0.001	0.001	0.662112
1039	TGTGGATAAATGGCT	rno-mir-19b-2-p3_1ss9TA	gp3b	0	0	0	0	0.001	0.001	0.001	0.001
1040	CCAGTGGGGCTGCTGTTATTTTT	rno-mir-194-1-p3_2ss8AG19CT	gp3b	0	0	0	1	0.001	0.001	0.001	0.662112
1041	ACGGACGGGAGCTGAGAGC	rno-mir-193-p5_1ss1GA	gp3b	0	0	1	2	0.001	0.001	1.16303	1.32422
1042	CTGGAAGGCTCTGGAG	rno-mir-191b-p5_1ss7TG	gp1b	0	0	0	0	0.001	0.001	0.001	0.001
1043	TCTGGAGACAAGAGCTTC	rno-mir-191b-p3_2ss12CG17GT	gp1b	0	0	0	1	0.001	0.001	0.001	0.662112
1044	ACAGGACACAATGTGGCT	rno-mir-187-p5_2ss14CT17AC	gp3b	0	0	0	0	0.001	0.001	0.001	0.001
1045	ACTGCCGGAGGCCTC	rno-mir-182-p5_1ss1GA	gp3b	0	1	0	0	0.001	1.22205	0.001	0.001
1046	CCTGGGCAGAGATGA	rno-mir-181b-1-p5_1ss5TG	gp3b	0	0	0	1	0.001	0.001	0.001	0.662112
1047	CTGGCTGTCCTGGGGCT	rno-mir-133c-p5_2ss13TG17AT	gp3b	0	0	0	1	0.001	0.001	0.001	0.662112
1048	GCATTATTACTCACGGTACGAGT	rno-mir-126b-p5	gp2a	1	0	0	2	2.85452	0.001	0.001	1.32422
1049	CAAAGTGCTGTTCGTGCAGGTAGGCCA	rno-miR-93-5p_R+4	gp3a	0	0	0	1	0.001	0.001	0.001	0.662112
1050	GGGGACTAGTGCCATT	rno-miR-92a-2-5p_L-4R-2_1ss10TC	gp3b	0	0	0	0	0.001	0.001	0.001	0.001
1051	TAACTGTGGTATTTCT	rno-miR-881-3p_R-6_1ss10CT	gp3a	0	0	1	2	0.001	0.001	1.16303	1.32422
1052	CTGTATGCCCTCACCGCTCAGC	rno-miR-675-3p_L+1_2ss12AC22TC	gp3a	1	0	0	0	2.85452	0.001	0.001	0.001
1053	ACACACAGTCGCCATCTTCGA	rno-miR-672-3p	gp3a	0	0	0	0	0.001	0.001	0.001	0.001
1054	AGGCTGGACTTGAGC	rno-miR-6333_L-1R-7_1ss15AG	gp3a	1	0	0	2	2.85452	0.001	0.001	1.32422
1055	CAAGGACTGCAAGGAGCC	rno-miR-6332_L-2R-3_1ss5GA	gp2b	0	0	0	3	0.001	0.001	0.001	1.98634
1056	TTTGGTGGCTTAGTTCTTTGT	rno-miR-6331_L-1R-2	gp3a	0	0	1	0	0.001	0.001	1.16303	0.001
1057	AGGCCTGCTCTGAGCCTCCGCCT	rno-miR-6328_R+2_1ss17CT	gp1b	0	1	0	1	0.001	1.22205	0.001	0.662112
1058	TTGCTCTGAGCCCCC	rno-miR-6328_L-4R-2_1ss5CT	gp3a	1	0	0	0	2.85452	0.001	0.001	0.001
1059	CTCTCTGCTCTGGAGT	rno-miR-6319_L-5_1ss9GT	gp3a	0	0	0	1	0.001	0.001	0.001	0.662112
1060	TGCACCTGAGAGAAA	rno-miR-6317_L-1R-5_1ss4AC	gp3a	0	0	1	0	0.001	0.001	1.16303	0.001
1061	CCCGTGGTTTGAACCATCACTCGACTCCT	rno-miR-434-3p_L+7	gp3a	0	0	0	0	0.001	0.001	0.001	0.001
1062	TGGACTTGGAGTCAGAAGGT	rno-miR-378b_L-2R+1	gp1b	0	1	1	1	0.001	1.22205	1.16303	0.662112
1063	TGGCCTCCGCGGGGTTGAAGCT	rno-miR-3593-5p_1ss11AG	gp1b	1	0	0	0	2.85452	0.001	0.001	0.001
1064	TTCAACCTTAAGGGGGCCTC	rno-miR-3593-3p_L-1R-1	gp1b	0	1	0	0	0.001	1.22205	0.001	0.001
1065	AACACCATTGTCACACTCCACAA	rno-miR-3591_R+3	gp1b	1	0	1	1	2.85452	0.001	1.16303	0.662112
1066	TCCCTGTCCTCCAGGAGCCT	rno-miR-3586-5p_R+3_1ss12AC	gp1b	1	0	0	1	2.85452	0.001	0.001	0.662112
1067	GCATGAAGAGTTCTGA	rno-miR-3583-5p_L-1R-7_1ss15AT	gp3a	0	0	0	1	0.001	0.001	0.001	0.662112
1068	TCTGACTCCAAGACC	rno-miR-3557-5p_L-4R-3_1ss17TA	gp1b	0	0	1	0	0.001	0.001	1.16303	0.001
1069	AGGCTGCAGGCCCGCT	rno-miR-3552_R-5_1ss14AG	gp1b	0	0	1	0	0.001	0.001	1.16303	0.001
1070	CAGCACTGTCCGGTAAGATG	rno-miR-3548_R-2	gp1b	0	0	1	1	0.001	0.001	1.16303	0.662112
1071	AGAGTAGTAGGTTGCATAGTT	rno-miR-352_1ss21AT	gp3b	0	0	1	2	0.001	0.001	1.16303	1.32422
1072	CTAGGGCTGGAGAGATGGCTCAGTGG	rno-miR-3473_L-1R+5_1ss22AC	gp3a	0	1	2	0	0.001	1.22205	2.32606	0.001
1073	TGCCTGGGTGCCTGCC	rno-miR-346_L-4R-3_1ss11AG	gp3a	0	1	0	0	0.001	1.22205	0.001	0.001
1074	GATATAACCAAAGCCCGACTGT	rno-miR-344b-1-3p	gp3a	0	0	0	1	0.001	0.001	0.001	0.662112
1075	AGACAAAGCCTGACC	rno-miR-344a-3p_L-6R-2_1ss9CA	gp3a	0	1	0	0	0.001	1.22205	0.001	0.001
1076	TGAGCGCCTCGGCGACAGAGCCATA	rno-miR-339-3p_R+2_1ss12AG	gp3b	0	0	0	2	0.001	0.001	0.001	1.32422
1077	AAGGAGCTCACAGTCTATTGAGAAC	rno-miR-28-5p_R+3	gp3b	0	1	0	0	0.001	1.22205	0.001	0.001
1078	TTCTTCAAGTAATCCAGGATAGGCT	rno-miR-26a-5p_L+3	gp3b	0	2	4	2	0.001	2.4441	4.65213	1.32422
1079	GTGCCTACTGAGCTGAAACAGAGA	rno-miR-24-2-5p_R+2_1ss22TA	gp3a	0	0	0	0	0.001	0.001	0.001	0.001
1080	TGGACGGAGAACTGATAAGGGTTAT	rno-miR-184_R+3	gp3b	0	1	0	1	0.001	1.22205	0.001	0.662112
1081	CGATCTAGCAGCACGTAAATATTGGCG	rno-miR-16-5p_L+5	gp3b	0	1.33333	0	0	0.001	1.6294	0.001	0.001
1082	TGAGAACTGAATTCCATAGGCTGTAAAA	rno-miR-146b-5p_R+4	gp3b	0	2	1	5	0.001	2.4441	1.16303	3.31056
1083	TGAGAACTGAATTCCATGGGTTAACG	rno-miR-146a-5p_R+4	gp3b	0	2	0	6	0.001	2.4441	0.001	3.97267
1084	ACCAAAAGTAATAATGTGCTT	rno-miR-126b_L-1_1ss22GT	gp2a	0	0	1	0	0.001	0.001	1.16303	0.001
1085	CGCTGAGGTAGTAGGTTGTATGGT	rno-let-7a-5p_L+3R-1_1ss22AG	gp3b	0	0.5	2	6	0.001	0.611025	2.32606	3.97267
1086	TGTGCAGGAGCTCAGACAGA	ptr-mir-920-p5_2ss13AC19CG	gp3b	0	0	0	1	0.001	0.001	0.001	0.662112
1087	TTGTCCCGGCCTGTAAA	ptr-mir-92-2-p3_2ss15GA17GA	gp2b	2	1	0	0	5.70904	1.22205	0.001	0.001
1088	AGAAGAAACTGGGGT	ptr-mir-765-p3_1ss2CG	gp3b	0	0	0	0	0.001	0.001	0.001	0.001
1089	GCGGGTCTGGGGCTGGGC	ptr-mir-762-p3_2ss6GT18GC	gp3b	0	2	2	0	0.001	2.4441	2.32606	0.001
1090	GAGTTGTGAATTTCT	ptr-mir-676-p3_1ss9CA	gp3b	0	0	0	0.5	0.001	0.001	0.001	0.331056
1091	GCGAACTGGCAGGCC	ptr-mir-671-p5_1ss2TC	gp3b	0	0	0	0.5	0.001	0.001	0.001	0.331056
1092	GAGATGATTTGGTAG	ptr-mir-664b-p5_1ss10GT	gp3a	0	0	0	0.5	0.001	0.001	0.001	0.331056
1093	TCATTTGCCTCCCAGCCTACAAAA	ptr-mir-664b-p3_1ss14GA	gp3a	0	1	0	0	0.001	1.22205	0.001	0.001
1094	ACTGGCTAGGGAAAATGAT	ptr-mir-664a-p5	gp3b	0.5	0	0	0	1.42726	0.001	0.001	0.001
1095	GCGCTGGGATCCTGT	ptr-mir-663b-p3_1ss4GC	gp3b	0	0	0	1	0.001	0.001	0.001	0.662112
1096	GTGAGATCCCGCGGCC	ptr-mir-663a-p3_1ss4GA	gp3b	0	0	0	0.5	0.001	0.001	0.001	0.331056
1097	CTCTTTTCTTTGTGA	ptr-mir-627-p3_1ss13AT	gp3b	0	0	1	0.5	0.001	0.001	1.16303	0.331056
1098	GCAGATGGAAGAGAGC	ptr-mir-622-p5_1ss7TG	gp3b	0	0	0	1	0.001	0.001	0.001	0.662112
1099	TGTCTGGAGTCTGCAGC	ptr-mir-614-p5_2ss2CG17GC	gp3b	0	0	0	1	0.001	0.001	0.001	0.662112
1100	GCTGGTGCTGCTGCTG	ptr-mir-6132-p5_1ss5TG	gp3a	0	1	1	0	0.001	1.22205	1.16303	0.001
1101	TTTTGCTGCTGCTGC	ptr-mir-6132-p3_1ss2GT	gp3a	0	0	0	1	0.001	0.001	0.001	0.662112
1102	TCTTTTGGGGTAAGG	ptr-mir-610-p3_1ss1GT	gp3a	0	0	1	0	0.001	0.001	1.16303	0.001
1103	CAGAAGCCCCTGAGAA	ptr-mir-589-p5_1ss4CA	gp3b	0	0.25	0	0.2	0.001	0.305513	0.001	0.132422
1104	TTACTGCAGGGATCATC	ptr-mir-583-p3_2ss15TA17AC	gp3b	0	0	0	0.5	0.001	0.001	0.001	0.331056
1105	CTGTAGTCATGTCTATA	ptr-mir-571-p5_2ss7CT17GA	gp3b	0	0	0.5	0	0.001	0.001	0.581516	0.001
1106	CGCTTGAACCCTGGAGGCG	ptr-mir-566-p3_1ss12GT	gp3b	0	0.5	0	0	0.001	0.611025	0.001	0.001
1107	AAGGCAAAGTTTGAGA	ptr-mir-561-p3_1ss13AG	gp3a	0	0	0.5	1	0.001	0.001	0.581516	0.662112
1108	ATTAGAGGCCTGGGG	ptr-mir-557-p5_1ss1TA	gp3b	0	0	1	0	0.001	0.001	1.16303	0.001
1109	TTTTGTCGTTAAATAAC	ptr-mir-548n-p5_2ss14AT17TC	gp3b	0	0	0	1	0.001	0.001	0.001	0.662112
1110	TTGAGGTCTTTGATA	ptr-mir-548j-p5_1ss4CA	gp3a	0	0	1	0	0.001	0.001	1.16303	0.001
1111	ATTTGGCCATTAAAAGAAA	ptr-mir-548i-4-p5_2ss5TG17TA	gp3a	0	0	1	1	0.001	0.001	1.16303	0.662112
1112	AATGGCAAAAATAAC	ptr-mir-548i-4-p3	gp3a	0	0	0	1	0.001	0.001	0.001	0.662112
1113	AAGAAAAGAACAGGC	ptr-mir-526a-2-p3_1ss13TG	gp3b	0	0	0	0.5	0.001	0.001	0.001	0.331056
1114	AGCTGTGACTCTCAAGAT	ptr-mir-525-p5_2ss14CA18GT	gp3b	0	0	0	0.5	0.001	0.001	0.001	0.331056
1115	CCTGGCTGAGAAGAGT	ptr-mir-513a-1-p3_1ss4TG	gp3a	0	0	1	4	0.001	0.001	1.16303	2.64845
1116	GTGTATGTGTGTAGTG	ptr-mir-510-p5_1ss13GA	gp3b	0	0	1	0	0.001	0.001	1.16303	0.001
1117	CAAGGACCTCCGGGA	ptr-mir-492-p5_1ss10GC	gp3b	0	0	0	2	0.001	0.001	0.001	1.32422
1118	CTTATGGGACATGTGCTT	ptr-mir-4654-p3_2ss8CG17CT	gp3b	0	0	1	0	0.001	0.001	1.16303	0.001
1119	GCAGATGGGCTCGCT	ptr-mir-422a-p3_1ss13TG	gp3b	0	0	0.666667	1	0.001	0.001	0.775355	0.662112
1120	AACAGAGAAGAATGCCT	ptr-mir-3937-p5_2ss3GC17CT	gp3a	0	0	0	1	0.001	0.001	0.001	0.662112
1121	CAGAAGAATGGGAGG	ptr-mir-378b-p5_1ss2TA	gp3a	0	0	0	0	0.001	0.001	0.001	0.001
1122	TCAGGAAAAGCTGGCT	ptr-mir-320c-1-p3_1ss15GC	gp3b	0	0.333333	1.16667	1.83333	0.001	0.40735	1.35687	1.21387
1123	AAGAATTCTGTCTCAG	ptr-mir-320b-2-p3_1ss15TA	gp3b	0	0.2	0	0.533333	0.001	0.24441	0.001	0.353126
1124	CATTGGCAGGGGTCT	ptr-mir-3193-p3_1ss9AG	gp3a	0	0	0	1	0.001	0.001	0.001	0.662112
1125	AAGGCATCCCACCTGACC	ptr-mir-3151-p3_2ss2GA17TC	gp3b	0	0	0	0.5	0.001	0.001	0.001	0.331056
1126	ATTTGTGTGTATGTGTGTG	ptr-mir-3149-p3_1ss3GT	gp3a	0	0	0	1	0.001	0.001	0.001	0.662112
1127	GGAGAGGACAGCTGGGAC	ptr-mir-3138-p3_2ss5GA17CA	gp3b	1	0	0	0	2.85452	0.001	0.001	0.001
1128	GTGACTGGACATGGCCT	ptr-mir-3136-p3_2ss8CG17CT	gp3b	0	0	0	0	0.001	0.001	0.001	0.001
1129	CAGAGGACGGCGCGCC	ptr-mir-3132-p5_1ss11TC	gp3a	0	0	1	0	0.001	0.001	1.16303	0.001
1130	CCACCTGTAGCTCTA	ptr-mir-3132-p3_1ss9GA	gp3a	0	0	0	1	0.001	0.001	0.001	0.662112
1131	TTTATGGGACACTAT	ptr-mir-3117-p3_1ss4GA	gp3a	0	0	1	0	0.001	0.001	1.16303	0.001
1132	TGCTTCCATGTTTAAAAAC	ptr-mir-302f-p3_2ss15TA19AC	gp3b	0	0.5	0	0.5	0.001	0.611025	0.001	0.331056
1133	TATGTGCATGTATGTGAGT	ptr-mir-297-p5_2ss1CT17TA	gp3b	0	0	0	0	0.001	0.001	0.001	0.001
1134	TGACTGTCCAGGTGT	ptr-mir-23c-p5_1ss6TG	gp3b	0	0	0	0	0.001	0.001	0.001	0.001
1135	ATTCCTTGGACCAGGTGT	ptr-mir-2392-p5_1ss18GT	gp3a	0	0	0	1	0.001	0.001	0.001	0.662112
1136	GAGTTTGTCTGTCCT	ptr-mir-215-p3_1ss14AC	gp3b	0	0.5	0	0.2	0.001	0.611025	0.001	0.132422
1137	GTCTGATAATCACATGT	ptr-mir-2114-p3_2ss4GT17AT	gp3a	1	0	0	0	2.85452	0.001	0.001	0.001
1138	GGTGGGCGGGCGGGGCC	ptr-mir-200c-p5_2ss12TG17GC	gp3b	0	4	0	0	0.001	4.8882	0.001	0.001
1139	GGCCCAAGTTCTTTGA	ptr-mir-152-p5_1ss13GT	gp3b	0	0	0	1	0.001	0.001	0.001	0.662112
1140	GGGCATGCTCTGTGT	ptr-mir-134-p5_1ss9AT	gp3b	0	0.25	0	0.5	0.001	0.305513	0.001	0.331056
1141	TGCATTGATGGAGCC	ptr-mir-133a-2-p3_1ss12CA	gp3b	0	0	0	1	0.001	0.001	0.001	0.662112
1142	TGAGTTGAAACTGAGGAAT	ptr-mir-1294-p3_2ss5GT18TA	gp3b	0	0.5	0	0	0.001	0.611025	0.001	0.001
1143	CTCCTGAGTCCCTGGCT	ptr-mir-1282-2-p5_2ss16GC17GT	gp3a	0	0	1	0	0.001	0.001	1.16303	0.001
1144	AGGCATCAGAGGGCAAA	ptr-mir-1282-2-p3_1ss4TC	gp3a	0	0	0	1	0.001	0.001	0.001	0.662112
1145	TGCCATTGTATTCCAG	ptr-mir-1254-p3_1ss6CT	gp3b	0	0	0	1	0.001	0.001	0.001	0.662112
1146	CCCGGCGGCTGGGCGCC	ptr-mir-1247-p5_2ss7CG17AC	gp3b	0	0	0.5	0	0.001	0.001	0.581516	0.001
1147	CGGACCCCGAGATCGG	ptr-mir-1247-p3_1ss13GT	gp3b	0	0	0	0.5	0.001	0.001	0.001	0.331056
1148	CAGTAACTTTTGTGT	ptr-mir-1244-7-p5_1ss12TG	gp1b	0	0	1	0.5	0.001	0.001	1.16303	0.331056
1149	ATTCAGCTGTACTAT	ptr-mir-1244-4-p3_1ss2CT	gp3b	0	0	1	0	0.001	0.001	1.16303	0.001
1150	GGGGAGAGGGACAAG	ptr-mir-1225-p5_1ss14CA	gp3b	0	0	0	0.5	0.001	0.001	0.001	0.331056
1151	CTGGCAGGGGCTGGCT	ptr-mir-1207-p5_1ss5GC	gp3a	1	0	2	0	2.85452	0.001	2.32606	0.001
1152	CTGCCAGGGCTGCTC	ptr-mir-1202-p3_1ss14CT	gp3b	0	0	0.833333	0.5	0.001	0.001	0.969193	0.331056
1153	CTAAAAATCAAAGCT	ptr-miR-606_L-6_1ss20AC	gp3a	0	0	0	1	0.001	0.001	0.001	0.662112
1154	AATGCACCCGGGCAAGGATTCT	ptr-miR-501	gp3b	0.5	0.333333	1	0	1.42726	0.40735	1.16303	0.001
1155	ACTGGACTTGGAGTCAGAAAGA	ptr-miR-378b_R+2_1ss14GT	gp3a	0	0	2	1.5	0.001	0.001	2.32606	0.993168
1156	TGAGCGCCTCGGCGACAGAGCCATC	ptr-miR-339_R+3_1ss12AG	gp3b	0	0	1	1.33333	0.001	0.001	1.16303	0.882816
1157	TTCAAGTAATTCAGGATAGGTTTTTT	ptr-miR-26b_R+5	gp3b	0	0	0	0.8	0.001	0.001	0.001	0.529689
1158	CATTGCACTTGTCTGGTCTGA	ptr-miR-25_2ss15CG17GT	gp3b	0	1	0	1	0.001	1.22205	0.001	0.662112
1159	ACCACATTGCCAGTGATTACC	ptr-miR-23c_R-1_1ss2TC	gp3b	0	0	0	0.5	0.001	0.001	0.001	0.331056
1160	GATGCTGCTGCTGCT	ptr-miR-1322_L-3R-1_1ss14AC	gp3a	0	0	0	3	0.001	0.001	0.001	1.98634
1161	CCCGGCTGCAGGAGCT	ppy-mir-937-p3_1ss5CG	gp3a	0	0	0	2	0.001	0.001	0.001	1.32422
1162	CCTTCTGTCTACGAC	ppy-mir-934-p5_1ss13TG	gp3b	0	0	1	0	0.001	0.001	1.16303	0.001
1163	CCTGAACCATTGATT	ppy-mir-891a-p5_1ss6GA	gp3a	0	0	4	0	0.001	0.001	4.65213	0.001
1164	AAATTGCATGTAACT	ppy-mir-890-p3_1ss6AG	gp3a	0	0	1	0	0.001	0.001	1.16303	0.001
1165	TGAGTGACTTAGATTA	ppy-mir-888-p5_1ss6CG	gp3a	0	0	0	0	0.001	0.001	0.001	0.001
1166	CCGTGGGAGCTCCCT	ppy-mir-663b-p5_1ss9CG	gp3b	0	0	0	0	0.001	0.001	0.001	0.001
1167	ATGGCCTGTGGCTCC	ppy-mir-647-p5_1ss1TA	gp3a	0	0	0	0	0.001	0.001	0.001	0.001
1168	GGAAGGAGGGAGGGC	ppy-mir-647-p3_1ss3CA	gp3a	0	0	0	1	0.001	0.001	0.001	0.662112
1169	TTTCAGCTGTGAGCC	ppy-mir-646-p5_1ss13TG	gp3b	0	1	0	0	0.001	1.22205	0.001	0.001
1170	CCGTGGCGCCCGCCG	ppy-mir-638-p3_1ss3CG	gp3a	0	1	0	0	0.001	1.22205	0.001	0.001
1171	AAGGTGTTGTTGACTCGGG	ppy-mir-637-p5_1ss13GA	gp3a	0	0.5	0	1	0.001	0.611025	0.001	0.662112
1172	GGAGGGTTGGGGCATGCT	ppy-mir-634-p5_2ss14TA17GC	gp3b	0	0	0	0	0.001	0.001	0.001	0.001
1173	TTCTGGTCTCCGAATGG	ppy-mir-630-p3_2ss11AC17AG	gp3a	0	0	1	1	0.001	0.001	1.16303	0.662112
1174	GAGGAACTGGACAAGTACTGGTC	ppy-mir-622-p5_1ss6GA	gp2b	0	0	0	1	0.001	0.001	0.001	0.662112
1175	AAAGTGCTGGGATTACA	ppy-mir-619-p5_1ss4AG	gp3b	0	1.25	0	0.5	0.001	1.52756	0.001	0.331056
1176	AAGTCATTGGAGGGC	ppy-mir-616-p3_1ss15TC	gp3a	0	0	1	0	0.001	0.001	1.16303	0.001
1177	CTTTTGCTCCTACTT	ppy-mir-603-p3_1ss11AT	gp3b	0	0	0.5	0	0.001	0.001	0.581516	0.001
1178	CTCTCAAGCCTGCCTGACT	ppy-mir-596-p5_2ss4CT17GA	gp3b	0	0	1	0	0.001	0.001	1.16303	0.001
1179	GCACGGCCGCCGCCGCCG	ppy-mir-596-p3_2ss8AC18CG	gp3b	0	1	0	1	0.001	1.22205	0.001	0.662112
1180	CCAGCCTGTGGTCATCCG	ppy-mir-589-p5_2ss11CG17GC	gp3b	0	0	0	2.2	0.001	0.001	0.001	1.45665
1181	TTCCTTCTCTGTAGC	ppy-mir-571-p5_1ss7GC	gp3a	0	0	0	1	0.001	0.001	0.001	0.662112
1182	AGCCATGGCTGTGGGCTA	ppy-mir-571-p3_2ss8TG18CA	gp3a	0	0	1	0.5	0.001	0.001	1.16303	0.331056
1183	TCAGGAGGCTGAGGC	ppy-mir-566-p5_1ss12GA	gp3a	0	3	0	1	0.001	3.66615	0.001	0.662112
1184	AAGGCGAAGGTTGCAGTGAGC	ppy-mir-566-p3_1ss1GA	gp3a	0	2	0	2	0.001	2.4441	0.001	1.32422
1185	AATAAGCACCAAAAATCCT	ppy-mir-559-p5_2ss15TA17AC	gp3a	0	0	1	0	0.001	0.001	1.16303	0.001
1186	TATTTACTTTAGGCT	ppy-mir-559-p3_1ss14AC	gp3a	0	0	1	0	0.001	0.001	1.16303	0.001
1187	AAGGAACAGTAAATTTGGC	ppy-mir-557-p5_2ss3TG19AC	gp3b	0.5	0	0	0	1.42726	0.001	0.001	0.001
1188	AATTGCAAACACTGT	ppy-mir-548f-p3_1ss10AC	gp3a	0	0.5	0	0.75	0.001	0.611025	0.001	0.496584
1189	AAGAAAAGAAAAGAAA	ppy-mir-521-2-p3_1ss16CA	gp3a	0	2	0	1	0.001	2.4441	0.001	0.662112
1190	TCCTGCTGTGACACT	ppy-mir-520e-p5	gp3b	0	0	1	0	0.001	0.001	1.16303	0.001
1191	TGCTGTGACACTCAGGAT	ppy-mir-520e-p3_1ss15AG	gp2b	0	0	0	0.5	0.001	0.001	0.001	0.331056
1192	GGCTCTCAGCCTTGGGGAC	ppy-mir-512-1-p5_2ss4GT18GA	gp3b	0	0.5	0	0	0.001	0.611025	0.001	0.001
1193	CTTCAATCAAGTGTGACT	ppy-mir-510-p3_2ss1GC17TC	gp3b	0	0	0	1	0.001	0.001	0.001	0.662112
1194	AGCTCAGGCTGTGACT	ppy-mir-498-p5_1ss15TC	gp3a	0	1	0	0	0.001	1.22205	0.001	0.001
1195	AGGGCTTGAACCTCACC	ppy-mir-498-p3_2ss11GC17AC	gp3a	0	0	3	5	0.001	0.001	3.4891	3.31056
1196	ATTGAGGACCTGAGG	ppy-mir-492-p5_1ss13CA	gp3a	0	0	3	15	0.001	0.001	3.4891	9.93168
1197	GATTCTTGGTGCCACCATTGAGAACTCCAGGATTGTCCTGCA	ppy-mir-492-p3	gp3a	0	1	0	1	0.001	1.22205	0.001	0.662112
1198	CACGAGCAGCTGACACC	ppy-mir-490-p3_2ss11GT17TC	gp3b	1	0	2	2	2.85452	0.001	2.32606	1.32422
1199	AGGCTGACCTGAGAG	ppy-mir-4672-p3_1ss3CG	gp3a	0	0	1	2	0.001	0.001	1.16303	1.32422
1200	AAAACTCTGTTTGTC	ppy-mir-454-p5_1ss5TC	gp3b	0	0	0	1	0.001	0.001	0.001	0.662112
1201	AGGACAACATTGGCTCC	ppy-mir-4529-p5_2ss14GC17TC	gp3b	0	0	0	1	0.001	0.001	0.001	0.662112
1202	GAGCTGCTGCAGGCT	ppy-mir-4515-p3_1ss6TG	gp3a	0	0	1	0	0.001	0.001	1.16303	0.001
1203	CTGCCTTTTGTTCCA	ppy-mir-4484-p5_1ss10TG	gp3a	0	0	0	1	0.001	0.001	0.001	0.662112
1204	CCCGGGAGGACTGAAGCT	ppy-mir-4484-p3_1ss6CG	gp3a	0	0	2	0	0.001	0.001	2.32606	0.001
1205	AGTTCTGTACCTCATCC	ppy-mir-4451-p5_2ss15GT17TC	gp3a	0	0	1	0	0.001	0.001	1.16303	0.001
1206	TGAAGCCTCTTGGGA	ppy-mir-4427-p5_1ss15GA	gp3a	0	0	2	0	0.001	0.001	2.32606	0.001
1207	CAGCCCGGATCCCAACA	ppy-mir-3940-p3_2ss15GA17CA	gp3b	0	0	0	1	0.001	0.001	0.001	0.662112
1208	CAAACTGGACCTGGAGGC	ppy-mir-378d-p3_2ss11TC17TG	gp3b	0	0	2	0	0.001	0.001	2.32606	0.001
1209	ACTGGACTTGGATTAGAAA	ppy-mir-378a-p3_2ss14CT19GA	gp3b	0	2	1	1	0.001	2.4441	1.16303	0.662112
1210	GTTTCCTTTTTCTCTGC	ppy-mir-373-p5_2ss1CG17TC	gp3b	0	0	0	1	0.001	0.001	0.001	0.662112
1211	CGCGGATAGCTGCTT	ppy-mir-3661-p5_1ss2TG	gp3b	0	0	1	0	0.001	0.001	1.16303	0.001
1212	AAAAATGTAAAGACA	ppy-mir-320e-p5_1ss8AT	gp3b	0	0	1	0	0.001	0.001	1.16303	0.001
1213	AGTTCTTCCAGGACTCC	ppy-mir-320e-p3_2ss10TA17AC	gp3b	1	0	0	0	2.85452	0.001	0.001	0.001
1214	GAAAAGCTGGGTTGAGAGAAT	ppy-mir-320c-2-p3_2ss19GA20GA	gp3b	0	0.333333	0.166667	0.5	0.001	0.40735	0.193839	0.331056
1215	CCTGTTCTGATGTGCC	ppy-mir-3188-p5_1ss10CA	gp3a	0	0	1	0	0.001	0.001	1.16303	0.001
1216	TGAGAGCCAAGGAGG	ppy-mir-3173-p3_1ss8AC	gp3b	0	0	0	0	0.001	0.001	0.001	0.001
1217	TTGAGATGCATGTTC	ppy-mir-3155a-p5_1ss10CA	gp3b	0	0	0	0	0.001	0.001	0.001	0.001
1218	AGTTCAACTCCCAGC	ppy-mir-3145-p5_1ss12AC	gp3a	0	0	1	0	0.001	0.001	1.16303	0.001
1219	CCCCTTGCCTCTCGG	ppy-mir-2861-p5_1ss6GT	gp3a	0	0	0.5	0	0.001	0.001	0.581516	0.001
1220	CAGCTGGGTTTGTCT	ppy-mir-215-p3_1ss7AG	gp3b	0	0.5	0	0.2	0.001	0.611025	0.001	0.132422
1221	CGCAGGGCCAACCCC	ppy-mir-210-p5_1ss11GA	gp3b	0	0	0	1	0.001	0.001	0.001	0.662112
1222	GGGGCGGTCGGGGCC	ppy-mir-202-p3_1ss13TG	gp3a	0	1.5	0	0	0.001	1.83308	0.001	0.001
1223	ACTTTGGCCTGGGCAAGA	ppy-mir-1976-p3_2ss12AG18GA	gp3b	0	0	2	8	0.001	0.001	2.32606	5.29689
1224	TTCCACAACTGCCCCCTG	ppy-mir-1913-p3_2ss6AC18CG	gp3b	0	0	0	1	0.001	0.001	0.001	0.662112
1225	CAGTCCTGTGGCCACCC	ppy-mir-1910-p5_2ss11CG17AC	gp3a	0	1	0	0	0.001	1.22205	0.001	0.001
1226	GAGAAACCTCTGAAAG	ppy-mir-1827-p3_1ss6GA	gp3b	0	0.5	0.5	1	0.001	0.611025	0.581516	0.662112
1227	CCGCCGCGGCCCGGGTTC	ppy-mir-1538-p3_2ss16CT18GC	gp2b	0	0.25	0.5	1.5	0.001	0.305513	0.581516	0.993168
1228	CGCCGCGGCCCGGGTTC	ppy-mir-1538-p3_2ss15CT17GC	gp2b	1.25	2	1.25	2.5	3.56815	2.4441	1.45379	1.65528
1229	CCGCCGCGGCCCGGG	ppy-mir-1538-p3	gp3a	0	1	2	7	0.001	1.22205	2.32606	4.63478
1230	AACTGTCTAATTATAGC	ppy-mir-1537-p3_2ss14CT17TC	gp3b	0	0	0	1	0.001	0.001	0.001	0.662112
1231	CAGACACCAGCCCTCCC	ppy-mir-151b-p3_2ss9TA17AC	gp3b	0	0	0	1	0.001	0.001	0.001	0.662112
1232	CCAGGAGTGGAGCCG	ppy-mir-1471-p5_1ss6TA	gp3a	0	0	0	7	0.001	0.001	0.001	4.63478
1233	CTTGCTCCTGGGTGC	ppy-mir-1324-p3_1ss4CG	gp3a	0	0	0	1	0.001	0.001	0.001	0.662112
1234	CTTGAGCCCAGCAGTT	ppy-mir-1304-p5_1ss4AG	gp3a	0	0	2	0	0.001	0.001	2.32606	0.001
1235	CTCCTGGGCTCAAGCGATTCT	ppy-mir-1304-p3_2ss2CT21AT	gp3a	0	1	0	0	0.001	1.22205	0.001	0.001
1236	AAAAATCTCTGGACCT	ppy-mir-1293-p3_1ss2CA	gp3a	0	0	2	2	0.001	0.001	2.32606	1.32422
1237	TGCTGGGATTGGAGC	ppy-mir-1287-p3_1ss6TG	gp3b	0	0	0	1	0.001	0.001	0.001	0.662112
1238	ATAGCCCAGGCTGGTCTCAGACT	ppy-mir-1285a-p5_2ss3TA20AG	gp3b	0	0	1	1	0.001	0.001	1.16303	0.662112
1239	TCAGAAGGAAGAGAAAC	ppy-mir-1283a-p3_2ss7TG17GC	gp3a	0	0	0	2	0.001	0.001	0.001	1.32422
1240	AGTAACAGACTTTGC	ppy-mir-1270-p3_1ss14TG	gp3a	0	0	1	0	0.001	0.001	1.16303	0.001
1241	TGAGGACCTGAGGAA	ppy-mir-1269-p3_1ss4CG	gp3a	0	0	3	9	0.001	0.001	3.4891	5.95901
1242	CGCCTGTAGTCCCAGCTACTCGGGAGGCT	ppy-mir-1268-p5_2ss8GA21TC	gp2b	1	0.333333	1.83333	7	2.85452	0.40735	2.13223	4.63478
1243	CGCCTGTAGTCCCAGCTAC	ppy-mir-1268-p5_1ss8GA	gp2b	0	0.833333	3.33333	3.5	0.001	1.01838	3.87677	2.31739
1244	TCCAACATGAGATTT	ppy-mir-1267-p3_1ss2TC	gp3a	0	0	0.5	0	0.001	0.001	0.581516	0.001
1245	AATATGGGCATACTC	ppy-mir-1263-p3_1ss5CT	gp3a	0	0	1	2	0.001	0.001	1.16303	1.32422
1246	ACCCAGATGACTGAA	ppy-mir-1261-p3_1ss2TC	gp3a	0	0	0	1	0.001	0.001	0.001	0.662112
1247	GATGAAGCTTTGAAG	ppy-mir-1256-p5_1ss2TA	gp3a	0	0	1	0	0.001	0.001	1.16303	0.001
1248	TATGAAATTCCTAGC	ppy-mir-1256-p3_1ss8GT	gp3a	0	0	1	0	0.001	0.001	1.16303	0.001
1249	AGATTCTGGAGAACCT	ppy-mir-1255a-p3_1ss14AC	gp3a	0	1	0	0	0.001	1.22205	0.001	0.001
1250	CCACTGCACTCCAGCCT	ppy-mir-1254-p3	gp3a	0.666667	0	7	7.41667	1.90301	0.001	8.14122	4.91066
1251	GGAGAAGATCAACCTGAA	ppy-mir-1253-p5_2ss12GA17CA	gp3b	0	0	0	1	0.001	0.001	0.001	0.662112
1252	CTGCGGGGCTGTGGGAA	ppy-mir-1233-p5_2ss5AG17GA	gp3b	0	0	0	1	0.001	0.001	0.001	0.662112
1253	TCTGAGCCCTTTCTT	ppy-mir-1233-p3_1ss14CT	gp3b	0	0	0	0	0.001	0.001	0.001	0.001
1254	CTGCCAGGGCTACACATT	ppy-mir-1202-p3_2ss14CA17CT	gp3b	0	0	0.333333	1	0.001	0.001	0.387677	0.662112
1255	GGGTCGGGGGTCGGC	ppy-mir-1178-p5_1ss6CG	gp3a	0	0	1	0	0.001	0.001	1.16303	0.001
1256	TCTGTCCTTTCTGTG	ppy-miR-892a_L-3R-3_1ss5GC	gp3a	0	0	0	1	0.001	0.001	0.001	0.662112
1257	GAGCGGTCGGCGGCCC	ppy-miR-638_L-9_1ss11GA	gp3a	0	0	0	1	0.001	0.001	0.001	0.662112
1258	TATGTAACATGGTCCACTCT	ppy-miR-380_R-1_1ss8TC	gp3b	0	0	0	0	0.001	0.001	0.001	0.001
1259	GCCCCTGGGCCTATCCTAGACTA	ppy-miR-331-3p_R+5	gp3b	0	0	0	1	0.001	0.001	0.001	0.662112
1260	GCGGCGGGCGTCGCG	ppy-miR-2861_L-1R-2_1ss15GC	gp3a	0	0	0	1	0.001	0.001	0.001	0.662112
1261	TAGCAGCACGTAAATATTGGAAG	ppy-miR-16_R+3	gp3b	0	1.5	0.5	3	0.001	1.83308	0.581516	1.98634
1262	TGAGAACTGAATTCCATGGGTTATGTAT	ppy-miR-146a_R+6	gp3b	0.922222	1.26667	0.813131	1.36667	2.6325	1.54793	0.945698	0.904886
1263	TTTGGCCCCTTCAACCAGCTGT	ppy-miR-133a_L+1_1ss5TG	gp3b	0	1	0	0	0.001	1.22205	0.001	0.001
1264	TGGGTGGTCTGTATATT	ppy-miR-1293_R-5_1ss14GT	gp3a	1	0	0	1	2.85452	0.001	0.001	0.662112
1265	GGTGACAGAGCAAGACTC	ppy-miR-1273a_L-1R-7	gp3b	0	1	0	0	0.001	1.22205	0.001	0.001
1266	CCGGAGAGCAGGAAG	ppy-miR-1270_R-8_1ss2TC	gp3a	0	0	0	0	0.001	0.001	0.001	0.001
1267	CGGGCGTGGGGGTGGGCGCC	ppy-miR-1268_R+2_1ss10TG	gp2b	0	0	0	1	0.001	0.001	0.001	0.662112
1268	ATTCCACCTCTGCCACCA	ppy-miR-1260a_1ss3CT	gp3b	0	0.5	0.5	2.14286	0.001	0.611025	0.581516	1.41881
1269	CATTGTTTCATTGGCT	ppy-miR-1179_L-3R-2_1ss8CG	gp3a	0	1	0	1	0.001	1.22205	0.001	0.662112
1270	GCCCCTGCTGTGGCACACCC	oar-mir-541-p3_2ss4TC19GC	gp3b	0	0	0	1	0.001	0.001	0.001	0.662112
1271	CCTTGGTGTGGTCACTG	oar-mir-539-p5_2ss11TG17TG	gp3b	0	0	1	0	0.001	0.001	1.16303	0.001
1272	CATCAAATCCTGCCTCTG	oar-mir-539-p3_2ss1TC17GT	gp3b	0	0	1	0	0.001	0.001	1.16303	0.001
1273	CTGCCTCTGGCCCCC	oar-mir-493-p5_1ss3CG	gp3a	0	0.5	0	0.5	0.001	0.611025	0.001	0.331056
1274	TGTATGTGGAGAGAA	oar-mir-411b-p5_1ss15TA	gp3b	0	0	0	1	0.001	0.001	0.001	0.662112
1275	TGGGTACTTGAGCAGA	oar-mir-410-p5_1ss13GC	gp3a	0	0	0	0	0.001	0.001	0.001	0.001
1276	CAGAGAACACACATTTC	oar-mir-3959-p5_2ss10TC17TC	gp3b	0	0	0	0	0.001	0.001	0.001	0.001
1277	CTCGGAGAGTGGGGCTT	oar-mir-3957-p5_2ss13AG17GT	gp3a	0	0	0	1	0.001	0.001	0.001	0.662112
1278	CTCACCGAGCTCCTT	oar-mir-3957-p3_1ss6TC	gp3a	0	0	0	2	0.001	0.001	0.001	1.32422
1279	CTCTTGCCTCTGCCTTTCT	oar-mir-382-p5_1ss1GC	gp3a	0	0	0	2	0.001	0.001	0.001	1.32422
1280	TTGTATATTGGGTTTTC	oar-mir-381-p5_2ss10CG17TC	gp3a	0	0	0	2	0.001	0.001	0.001	1.32422
1281	AACCCTGGACCCAGAC	oar-mir-381-p3_1ss15TA	gp3a	0	0	0	0	0.001	0.001	0.001	0.001
1282	GACGGTACCTGAAAA	oar-mir-380-p5_1ss1CG	gp3a	0	0	0	1	0.001	0.001	0.001	0.662112
1283	TGACGTTTGATTCTTGAGC	oar-mir-377-p5_1ss12CT	gp3a	0	0	0	5	0.001	0.001	0.001	3.31056
1284	TTTCGTTTGAGTCTC	oar-mir-377-p3_1ss13AC	gp3a	0	1	0	0	0.001	1.22205	0.001	0.001
1285	TCCTGGTACCTGAACGGA	oar-mir-369-p5_1ss15GC	gp3b	0	0	0	1	0.001	0.001	0.001	0.662112
1286	TGTGGGTGCTACTCT	oar-mir-362-p5_1ss5AG	gp3a	0	0	0	0	0.001	0.001	0.001	0.001
1287	ATTCTGAATATGTATGC	oar-mir-299-p3_1ss17TC	gp3b	0	1	0	0.5	0.001	1.22205	0.001	0.331056
1288	CGGAACCTGAAGATAGAT	oar-mir-154a-p5_2ss7TC17GA	gp3b	0	0	0.5	0	0.001	0.001	0.581516	0.001
1289	CAGTTTCTGAGATAC	oar-mir-152-p5_1ss10TA	gp3b	0	1	0	0	0.001	1.22205	0.001	0.001
1290	AGTGTGGGTCTCGGTC	oar-mir-150-p5_1ss7TG	gp3b	0	0	0	1	0.001	0.001	0.001	0.662112
1291	AGGCAGGGGCCTGGGGA	oar-mir-150-p3_1ss9AG	gp3b	0	0	0	1.33333	0.001	0.001	0.001	0.882816
1292	GGAGAAGTTGGTCTA	oar-mir-143-p3_1ss11TG	gp3b	0	0	1	0	0.001	0.001	1.16303	0.001
1293	TCACCTTGGAAGACCT	oar-mir-1197-p3_1ss3GA	gp3a	0	0	1	0	0.001	0.001	1.16303	0.001
1294	CATGGGGATGAAGCA	oar-mir-103-p3_1ss10CG	gp3b	0	0	0	0	0.001	0.001	0.001	0.001
1295	TGAAGGTCTACTGTGTGCCAG	oar-miR-493-3p_R-1	gp3a	0.5	0	0	0.5	1.42726	0.001	0.001	0.331056
1296	TTTGATGGCTGTTCC	oar-miR-3955-5p_R-7_1ss12AT	gp3a	0	0	3	5	0.001	0.001	3.4891	3.31056
1297	CAAAGTGCTTACAGTGCAGGTAATAATTT	oar-miR-17-5p_R+7	gp3b	0	1	0	1	0.001	1.22205	0.001	0.662112
1298	TAGCAGCACGTAAATATTGAGA	oar-miR-16b_R+2_1ss20GA	gp3b	0	0.5	0.5	0	0.001	0.611025	0.581516	0.001
1299	CTATACAACCTACTGCCTTCTTTT	oar-let-7b-p3_2ss21CT24GT	gp3b	0	0	0	3	0.001	0.001	0.001	1.98634
1300	CCAGTTGGCATAAAA	oan-mir-99-p5_1ss15CA	gp3b	1	0	0	0	2.85452	0.001	0.001	0.001
1301	TATACAACTTACTACTTTCCACA	oan-mir-98-p3_2ss8TC21CA	gp3b	0	0	1	0	0.001	0.001	1.16303	0.001
1302	TTTTCTATGGTATTGCT	oan-mir-92a-2-p3_2ss3GT17AT	gp3b	0	0	0	1	0.001	0.001	0.001	0.662112
1303	TCCTTGTCTCCTGTA	oan-mir-802-p5_1ss8GC	gp3b	0	0	1	0	0.001	0.001	1.16303	0.001
1304	CCAGGACAGATAGTGA	oan-mir-7432-p3_1ss13TG	gp3a	0	0	0	1	0.001	0.001	0.001	0.662112
1305	CTTCTATACCAGCCACC	oan-mir-7431-p5_2ss6GA17AC	gp3a	0	0	0	0	0.001	0.001	0.001	0.001
1306	AAGAAGAAAGTGAAGA	oan-mir-7431-p3_1ss1CA	gp3a	0	0	0	1	0.001	0.001	0.001	0.662112
1307	TTAATGATTTAAGTCCT	oan-mir-7429-p5_2ss2GT17AT	gp3b	0	0	1	0	0.001	0.001	1.16303	0.001
1308	ATGCTGTTGGAGTGGCTTTC	oan-mir-7422b-p5_2ss1GA20GC	gp3b	0	0	0	1	0.001	0.001	0.001	0.662112
1309	CTCTGAAGCAAGTTTCA	oan-mir-7422b-p3_2ss12CG17CA	gp3b	0	0	0	0	0.001	0.001	0.001	0.001
1310	ATTCTGACACTTCTGAGG	oan-mir-7422a-p3_1ss6CG	gp3a	0	0	1	0	0.001	0.001	1.16303	0.001
1311	CTTAGTCCCAGGAGAGAA	oan-mir-7416-p5_2ss12AG18GA	gp3b	0	0	0	0	0.001	0.001	0.001	0.001
1312	CCTCTGTTGTTTCCT	oan-mir-7412-p3_1ss9CG	gp3a	0	0	0	1	0.001	0.001	0.001	0.662112
1313	CGTGGGAGCGGGAGGAACC	oan-mir-7407-2-p5_2ss10CG17CA	gp3b	0	0	0	2	0.001	0.001	0.001	1.32422
1314	CATACTGTTCTTTGT	oan-mir-7405-p5_1ss4CA	gp3b	0	0	0.5	1	0.001	0.001	0.581516	0.662112
1315	AGTTGCTCTGCCCTGATGG	oan-mir-7405-p3_2ss3AT19CG	gp3b	0	0	1	0	0.001	0.001	1.16303	0.001
1316	TCTGGACTTTTTTGG	oan-mir-7403-p3_1ss5CG	gp3b	0	0	1	1	0.001	0.001	1.16303	0.662112
1317	CACCATGACCAGCCT	oan-mir-7402-p3_1ss13TC	gp3a	0	0	0	1	0.001	0.001	0.001	0.662112
1318	TAATGGACTATACTC	oan-mir-7401-p5_1ss3CA	gp3a	0	0	0	1	0.001	0.001	0.001	0.662112
1319	GGCTCTGAACCTGCGGC	oan-mir-7400-p3_2ss1CG17GC	gp3b	0	0	0	1	0.001	0.001	0.001	0.662112
1320	TGGCTTCTGTGGCCC	oan-mir-551-p5_1ss6CT	gp3b	0	1	0	0	0.001	1.22205	0.001	0.001
1321	AGCTCATCTCCAAGT	oan-mir-499-p3_1ss13CA	gp3b	0	0	1	1	0.001	0.001	1.16303	0.662112
1322	TACAGGAAAATCAGC	oan-mir-458-p3_1ss4TA	gp3a	0	0	1	0	0.001	0.001	1.16303	0.001
1323	TGCTCTGGCTGGGCCCT	oan-mir-451-p3_2ss2TG17AT	gp3b	0	0	1	0	0.001	0.001	1.16303	0.001
1324	GTTTTGGCAGTGCTTT	oan-mir-449c-p5_1ss2GT	gp3b	0	0	1	1	0.001	0.001	1.16303	0.662112
1325	TAAAGGATTCCAGCAGAT	oan-mir-449c-p3_2ss5TG17CA	gp2b	0	0	1	1	0.001	0.001	1.16303	0.662112
1326	GATTGAGCAGCCACC	oan-mir-449b-p3_1ss5CG	gp3a	0	1	1	0	0.001	1.22205	1.16303	0.001
1327	AAGAGCAAGTGGACT	oan-mir-383-p3_1ss15AT	gp3b	0	0	1	0	0.001	0.001	1.16303	0.001
1328	GGCTGCTGCTGTAGTGCCT	oan-mir-33a-p5_2ss7CT18AC	gp3b	0	0	2	1	0.001	0.001	2.32606	0.662112
1329	CATTGCTGTTGAGTT	oan-mir-31-p5_1ss4AT	gp3b	0	1	0	1	0.001	1.22205	0.001	0.662112
1330	ACATGTGAGAAAGCT	oan-mir-30c-2-p3_1ss2GC	gp3a	0	0	0	0	0.001	0.001	0.001	0.001
1331	AGGCTGGGAGAGAGTT	oan-mir-30c-1-p3_1ss13GA	gp3b	0	0	0	1	0.001	0.001	0.001	0.662112
1332	AGTACGAGTTCATGTATA	oan-mir-30b-p5_2ss4TA17AT	gp3b	0	1	3	3	0.001	1.22205	3.4891	1.98634
1333	AGTGGATTTTGGCACT	oan-mir-30a-p5_1ss8AT	gp3b	0	0	0	1	0.001	0.001	0.001	0.662112
1334	TTGACAGTGAGCGACT	oan-mir-30a-p5_1ss1CT	gp2a	0	0	0	0	0.001	0.001	0.001	0.001
1335	CTGCCTGAGACTTCA	oan-mir-30a-p3_1ss7TG	gp3b	1	1.5	0	2	2.85452	1.83308	0.001	1.32422
1336	ATTGCAGGGCTCCCT	oan-mir-302-1-p5_1ss4TG	gp3b	0	0	1	1	0.001	0.001	1.16303	0.662112
1337	TCTCTCTCTCTCTCTGTC	oan-mir-27b-p5_1ss8GC	gp3b	0	0	1	2	0.001	0.001	1.16303	1.32422
1338	CGCAGGGCTTAGCTGGTC	oan-mir-27a-p5_2ss1AC17CT	gp3b	0	0	0	1	0.001	0.001	0.001	0.662112
1339	TGGGCTGTGTGCGCT	oan-mir-26-2-p5_1ss2AG	gp3b	0	0	1	0	0.001	0.001	1.16303	0.001
1340	AAATTGGCCTGTTCT	oan-mir-26-2-p3_1ss2GA	gp3b	0	0	0	1	0.001	0.001	0.001	0.662112
1341	CACCACGGCCTGGCCT	oan-mir-26-1-p3_1ss13TG	gp3b	0	0	0	1	0.001	0.001	0.001	0.662112
1342	CTGCCTGGGTACCTG	oan-mir-23b-p5_1ss11TA	gp3a	0	0	0	0.5	0.001	0.001	0.001	0.331056
1343	AAAGTGAGTGGATGC	oan-mir-222b-1-p5_1ss5AT	gp3b	0	0	1	0	0.001	0.001	1.16303	0.001
1344	TCCTGTATCCTAATCACC	oan-mir-222a-p5_2ss9TC17GC	gp3b	0	0	0	1	0.001	0.001	0.001	0.662112
1345	CGTTTGCCGGCCCGGGC	oan-mir-22-p5_1ss4GT	gp3b	0	0	0	1	0.001	0.001	0.001	0.662112
1346	GAGTTTGAGGCCAACCT	oan-mir-219-p3_2ss8CA17GT	gp3b	0	1	0	2	0.001	1.22205	0.001	1.32422
1347	CAAGGGATGAGTAAAA	oan-mir-218-1-p3_1ss6TG	gp3b	0	0	0	1	0.001	0.001	0.001	0.662112
1348	ATATTTAGATTGTGT	oan-mir-215-p3_1ss14CG	gp3b	0	0	1	2	0.001	0.001	1.16303	1.32422
1349	GCAGGTAGATTTTTT	oan-mir-20b-p5_1ss9TA	gp3b	0	0	0	1	0.001	0.001	0.001	0.662112
1350	TTCCAGTACTCCAGGATAGGCT	oan-mir-20b-p3_4ss3AC19AG20AG21GC	gp3b	0	1	0	0	0.001	1.22205	0.001	0.001
1351	CAAGTCCAGCAAGCT	oan-mir-20a-1-p3_1ss8TA	gp3b	0	0	1	1	0.001	0.001	1.16303	0.662112
1352	TGGCCCAGGACCACTTC	oan-mir-208-p5_1ss7TA	gp3a	0	0	0	2	0.001	0.001	0.001	1.32422
1353	TGTGGTTTCTGGCCAGAGCT	oan-mir-206-p3_2ss10GT20CT	gp3b	0	0	0	1	0.001	0.001	0.001	0.662112
1354	ATGTTCAAGGAAGGCC	oan-mir-200a-p3_1ss15AC	gp3b	0	0	1	0	0.001	0.001	1.16303	0.001
1355	TGTATTTTTGGCAAGCT	oan-mir-1a-p3_2ss14GA17GT	gp3b	0	0	0	1	0.001	0.001	0.001	0.662112
1356	CTGGTTTTTGTTTGTTTGTT	oan-mir-19a-p5_2ss3TG18TG	gp3b	0	0	1	2.5	0.001	0.001	1.16303	1.65528
1357	CAACTGACGGTGGCC	oan-mir-19a-p3_1ss1AC	gp3b	0	0	1	0	0.001	0.001	1.16303	0.001
1358	CTGGGCAAGGGAAAGCTCC	oan-mir-199-p5_2ss17GT18GC	gp2b	0	0	0	0.333333	0.001	0.001	0.001	0.220704
1359	TGGGCAAGGGAAAGCT	oan-mir-199-p3_1ss16GT	gp3b	0	0	1	4	0.001	0.001	1.16303	2.64845
1360	TGGGATTGAATTGTG	oan-mir-196a-p5_1ss13TG	gp3b	0	0	0	1	0.001	0.001	0.001	0.662112
1361	GTTCCCGTGGAGCTGCC	oan-mir-194-2-p3_2ss6AC17TC	gp3b	0	0	0	1	0.001	0.001	0.001	0.662112
1362	TGACCCCTCTGGCTCC	oan-mir-192-p3_1ss15GC	gp3a	0	0	1	0	0.001	0.001	1.16303	0.001
1363	AACAGAGGACACAGAAG	oan-mir-187-p5_1ss15GA	gp3b	0	0	2	0	0.001	0.001	2.32606	0.001
1364	CTGTGAGAACACACT	oan-mir-183-p5_1ss7AG	gp3a	0	0	0	0	0.001	0.001	0.001	0.001
1365	CCAAAGGGCCATATAC	oan-mir-183-p3_1ss14AT	gp3a	0	0	0	1	0.001	0.001	0.001	0.662112
1366	GGTTGGTTGTGATAA	oan-mir-181c-p5_1ss4GT	gp3b	0	0	1	0	0.001	0.001	1.16303	0.001
1367	CAATGAATGGACCTGTGGA	oan-mir-181b-1-p3_2ss12AC19CA	gp3b	0	0	1	1	0.001	0.001	1.16303	0.662112
1368	TTTGAGATAGAGTAGAAC	oan-mir-181a-2-p3_2ss13AT18AC	gp3b	0	0	0	1	0.001	0.001	0.001	0.662112
1369	TTCCTTCTGGCACAAGT	oan-mir-18-p3_2ss1CT17CT	gp3b	0	0	1	0	0.001	0.001	1.16303	0.001
1370	TCTCATCGTCAGCAGTGC	oan-mir-16a-p5_2ss7TC17AG	gp3b	1	0	0	0	2.85452	0.001	0.001	0.001
1371	CTTAGGACTCTGGCTC	oan-mir-153-1-p3_1ss6TG	gp3a	0	0	0	1	0.001	0.001	0.001	0.662112
1372	CCCCTCGGCGCCCCCTC	oan-mir-150-p5	gp3a	0	1	1	1	0.001	1.22205	1.16303	0.662112
1373	CTCAGACTCTGATTAC	oan-mir-148-p5_1ss16TC	gp3a	0	1	1	0	0.001	1.22205	1.16303	0.001
1374	GAATCACCTCTGCCC	oan-mir-147-p5_1ss14AC	gp3a	0	0	0	1	0.001	0.001	0.001	0.662112
1375	TGCTTGGCTCTGAGCATT	oan-mir-146b-p5_2ss15AC17CT	gp3b	0	0	0	2	0.001	0.001	0.001	1.32422
1376	TGAGCTGATGAGGAT	oan-mir-146b-p3_1ss5TC	gp3b	0	0	1	0	0.001	0.001	1.16303	0.001
1377	TGAGAACTGAATTCCACCA	oan-mir-146a-p5_2ss18GC19GA	gp3b	1	4.2	1.09091	10	2.85452	5.13261	1.26876	6.62112
1378	CTCTGACTGACCCGTG	oan-mir-146a-p3_1ss8AT	gp3b	0	0	0	4	0.001	0.001	0.001	2.64845
1379	TGAGGTCATGGCTTAGCAGCT	oan-mir-145-p3_2ss15GA21GT	gp3b	0	0	0	1	0.001	0.001	0.001	0.662112
1380	CCCGTGGCCCTGGCG	oan-mir-144-p5_1ss5GT	gp3b	0	0	2	0	0.001	0.001	2.32606	0.001
1381	ATACTGTAAGTGTGCT	oan-mir-144-p3_1ss12TG	gp3b	0	0	0	1	0.001	0.001	0.001	0.662112
1382	GAAAGTGGTGTCTTG	oan-mir-1422p-p3_1ss5AG	gp3a	0	0	0	1	0.001	0.001	0.001	0.662112
1383	TATGTATTGTGTGAT	oan-mir-1422o-p3_1ss6TA	gp3a	0	0	0	1	0.001	0.001	0.001	0.662112
1384	TTCTTGACTTACAAATC	oan-mir-1422m-p5_2ss9AT17AC	gp3b	0	1	0	0	0.001	1.22205	0.001	0.001
1385	AATTCTGACGTGATTG	oan-mir-1422l-p3_1ss10TG	gp3a	0	0	0	0	0.001	0.001	0.001	0.001
1386	AGGATTTGTACCAGCATC	oan-mir-1422k-p3_1ss1TA	gp3a	1	0	0	2	2.85452	0.001	0.001	1.32422
1387	ATATACACTCAGACC	oan-mir-1422j-p3_1ss14GC	gp3a	0	0	1	2	0.001	0.001	1.16303	1.32422
1388	GATGACCATCCAGAT	oan-mir-1422c-p5_1ss12TA	gp3a	0	0	0	1	0.001	0.001	0.001	0.662112
1389	GATAAAGTAGAAAACC	oan-mir-1422c-p3_1ss6TA	gp3a	0	0	0	1	0.001	0.001	0.001	0.662112
1390	AGCCACTGTGGCTCT	oan-mir-1422b-2-p5_1ss12TC	gp3b	0	0	2	0	0.001	0.001	2.32606	0.001
1391	TGAAGTAGAAAATCT	oan-mir-1422b-1-p3_1ss4TA	gp3b	0	0	1	1	0.001	0.001	1.16303	0.662112
1392	ACTGTGTCTTTCTCT	oan-mir-1421y-1-p3_1ss12GC	gp3b	0	0	0	1	0.001	0.001	0.001	0.662112
1393	AGCTGATCGACCTCACC	oan-mir-1421q-p5_2ss9TG17GC	gp3a	0	2	0	0	0.001	2.4441	0.001	0.001
1394	TCCCGTGTGACCTGCCT	oan-mir-1421n-1-p3_1ss14CG	gp3a	0	1	0	0	0.001	1.22205	0.001	0.001
1395	AGTTAGTCACCTGAG	oan-mir-1421j-p5_1ss11GC	gp3b	0	0	0	1	0.001	0.001	0.001	0.662112
1396	GAGCTGGGCACCTGA	oan-mir-1421h-p5_1ss8TG	gp3a	0	0	0	1	0.001	0.001	0.001	0.662112
1397	TGGCACGGTGTAGAGAC	oan-mir-1421e-p5_2ss12GA17GC	gp3b	0	0	0	1	0.001	0.001	0.001	0.662112
1398	TACTGGAAGACACTG	oan-mir-1421ak-p3_1ss3GC	gp3a	0	0	0	0	0.001	0.001	0.001	0.001
1399	AGTTTGAGCTGGACA	oan-mir-1421ag-1-p5_1ss9GC	gp3a	0	0	0	0	0.001	0.001	0.001	0.001
1400	GCTGCATCACCTGTA	oan-mir-1421af-p3_1ss11GC	gp3a	0	0	0.5	0	0.001	0.001	0.581516	0.001
1401	TGGCACAGTGTGAGGTT	oan-mir-1421ac-1-p5_2ss16AT17GT	gp3a	0	0	0	1	0.001	0.001	0.001	0.662112
1402	TCCCCAAACTGTGTC	oan-mir-1421ac-1-p3_1ss15TC	gp3a	0	0	1	0	0.001	0.001	1.16303	0.001
1403	CTCTCCCTCCCTGCCTCC	oan-mir-1420f-p5_2ss8AT17AC	gp3b	0	0	0	1	0.001	0.001	0.001	0.662112
1404	GTTGGGATGATCAAG	oan-mir-1420e-p3_1ss14CA	gp3a	0	0	0	1	0.001	0.001	0.001	0.662112
1405	AACTCTGCCTATGTGG	oan-mir-1420d-p5_1ss13CG	gp3a	0	0	0	1	0.001	0.001	0.001	0.662112
1406	GTTGTATGTGCTTGG	oan-mir-1420d-p3_1ss5GT	gp3a	0	0	0	1	0.001	0.001	0.001	0.662112
1407	TGTCAGAAGGACAGTGCTGCC	oan-mir-1420a-p3_2ss12AC19TG	gp3b	1	0	0	0	2.85452	0.001	0.001	0.001
1408	AGACAGACAGACAGAC	oan-mir-142-p5_1ss1CA	gp3b	1	0	2.5	6	2.85452	0.001	2.90758	3.97267
1409	CAATACTGAGAGATGTGAT	oan-mir-1419g-p5_2ss3TA17CG	gp2b	0	0	0.5	1	0.001	0.001	0.581516	0.662112
1410	GTTTAAGAAGTAGAACT	oan-mir-1415-p5_2ss11CT17GT	gp3b	0	0	1	0	0.001	0.001	1.16303	0.001
1411	CCTGTCCCTGTGCCC	oan-mir-1413-p3_1ss15GC	gp3a	0	0	0	1	0.001	0.001	0.001	0.662112
1412	CCCAGACATGCTCCC	oan-mir-1410-p3_1ss13GC	gp3a	0	2	0	0	0.001	2.4441	0.001	0.001
1413	CTGAACAAGGAAATGCT	oan-mir-1409-p5_2ss6TC17CT	gp3b	0	0	1	0	0.001	0.001	1.16303	0.001
1414	CTCATGGCTCCCTCTGTT	oan-mir-1409-p3_2ss7CG17CT	gp3b	0	0	0	1	0.001	0.001	0.001	0.662112
1415	GTGGTCCCGGCCGAT	oan-mir-1407-p5_1ss13CG	gp3a	0	0	0	1	0.001	0.001	0.001	0.662112
1416	ACACCAGAGAGGGGAG	oan-mir-1406-p3_1ss4TC	gp3b	0	0	1	0	0.001	0.001	1.16303	0.001
1417	CCTGTGCAGCACTATGT	oan-mir-1404-p5_1ss14CA	gp3a	0	0	0	1	0.001	0.001	0.001	0.662112
1418	AGACTCCATCAGCTG	oan-mir-1402-p5	gp3a	0	0	0	0	0.001	0.001	0.001	0.001
1419	GCACTGCGAGACCTG	oan-mir-1402-p3_1ss3TA	gp3a	0	1	0	1	0.001	1.22205	0.001	0.662112
1420	CACGCGAGGATAGCTGG	oan-mir-1401-p5_2ss3TC17TG	gp3b	0	0	0	1	0.001	0.001	0.001	0.662112
1421	GTGTGTCTGTGTGTGTCTT	oan-mir-140-p5_2ss1TG19CT	gp3b	0	0	1.33333	5	0.001	0.001	1.55071	3.31056
1422	TTACACTGCAGAGCT	oan-mir-1398-p5_1ss10GA	gp3a	0	0	1	0	0.001	0.001	1.16303	0.001
1423	GAGGAGCTGGAACTT	oan-mir-1398-p3_1ss7AC	gp3a	0	1	0	0	0.001	1.22205	0.001	0.001
1424	CACACTTTGGAGATTT	oan-mir-1397-p3_1ss3TC	gp3a	0	0	0	1	0.001	0.001	0.001	0.662112
1425	AGGGTAGAGGAGGACCG	oan-mir-1396-p5_2ss14GA17CG	gp3b	0	0	0	0	0.001	0.001	0.001	0.001
1426	GGGCCGGGCCGCCCC	oan-mir-1394-p3_1ss6CG	gp3a	0	2	2	0	0.001	2.4441	2.32606	0.001
1427	GTGATGGTGTGGATC	oan-mir-1393-p5_1ss15GC	gp3a	0	0	1	0	0.001	0.001	1.16303	0.001
1428	TGCAAGATTCCCATTCT	oan-mir-1391-p3_1ss14AT	gp3a	0	0	1	1	0.001	0.001	1.16303	0.662112
1429	CACTAGGCAGCTGGAGCC	oan-mir-139-p3_2ss7AG17AC	gp3b	0	0	1	0	0.001	0.001	1.16303	0.001
1430	CAGGGCTGGAAAATCGAGC	oan-mir-1389-p3_2ss2TA19TC	gp3b	0	1	1	0	0.001	1.22205	1.16303	0.001
1431	GATGTCTGAGGGTCAAGC	oan-mir-1388-p3_2ss6GC17TG	gp3b	0	1	1	1	0.001	1.22205	1.16303	0.662112
1432	CGCCTCTTCCATTTTTTA	oan-mir-1387-p3_1ss2AG	gp3a	0	0	2	4	0.001	0.001	2.32606	2.64845
1433	CGGCTCCTGGCTGGCT	oan-mir-1386-p3_1ss1GC	gp2b	0	8	0	5	0.001	9.77641	0.001	3.31056
1434	TGGTGCAATTTTTGGA	oan-mir-1384-p3_1ss3TG	gp3a	0	1	0	0	0.001	1.22205	0.001	0.001
1435	GGAGGGCCGCTGCGG	oan-mir-1382-p3_1ss2CG	gp3a	0	4	2	1	0.001	4.8882	2.32606	0.662112
1436	GACCTGAGGCAAGAT	oan-mir-138-1-p5_1ss12CA	gp3b	0	0	0	1	0.001	0.001	0.001	0.662112
1437	AGTCGAGGAGAGAATC	oan-mir-137a-p3_1ss13TA	gp3a	1	0	0	0	2.85452	0.001	0.001	0.001
1438	CCCGCGGTAGGCGCCCA	oan-mir-1379-p5_2ss8GT17GA	gp3b	0	0	0	1	0.001	0.001	0.001	0.662112
1439	CCGCCTGGATACCGC	oan-mir-1378-p5_1ss6GT	gp3a	0	0	2	6	0.001	0.001	2.32606	3.97267
1440	TGACCTGCAGGCTCAGCACC	oan-mir-1376-p5_2ss3CA19GC	gp3b	0	0	0	1	0.001	0.001	0.001	0.662112
1441	CGGGGACAGTTCCAGG	oan-mir-1375-p3_1ss7GC	gp3a	0	0	0	1	0.001	0.001	0.001	0.662112
1442	CTTCCCTGTTGTTGCT	oan-mir-1374-p5_1ss12CT	gp3a	0	0	1	0	0.001	0.001	1.16303	0.001
1443	TTCTGAAATTCCTTTCTA	oan-mir-1372-p5_2ss16AC17CT	gp3b	0	0	0	1	0.001	0.001	0.001	0.662112
1444	AGGACTCAGAGAAGAGC	oan-mir-1371-p5_2ss8TA17GC	gp3b	1	0	0	1	2.85452	0.001	0.001	0.662112
1445	GACAGACAAACCGACAGCC	oan-mir-1371-p3_2ss11AC18TC	gp3b	0	0	0	0	0.001	0.001	0.001	0.001
1446	ATTGAGTAGAGTGTT	oan-mir-1370-p3_1ss6AG	gp3a	0	0	0	0	0.001	0.001	0.001	0.001
1447	AGTGGTGTGAAGATGG	oan-mir-1369-p3_1ss6GT	gp3a	0	0	0	0	0.001	0.001	0.001	0.001
1448	GAAGACAGCTAGAGTG	oan-mir-1365-p5_1ss11GA	gp3a	0	0	2	0	0.001	0.001	2.32606	0.001
1449	CTGAGGACCATCAAC	oan-mir-1365-p3_1ss6CG	gp3a	0	0	0	1	0.001	0.001	0.001	0.662112
1450	CCCGGCGGCTGAGAGG	oan-mir-1364-p5_1ss10AT	gp3a	0	0	1	1	0.001	0.001	1.16303	0.662112
1451	GATGGACCGAGGGCCC	oan-mir-1363-p5_1ss3GT	gp3b	0	1	1	0	0.001	1.22205	1.16303	0.001
1452	GCCCCTGGGGGTGTCCC	oan-mir-1363-p3_2ss11CG17GC	gp3b	0	0	1	0	0.001	0.001	1.16303	0.001
1453	TTGTCCAATTAGTCCCTC	oan-mir-1361-p5_2ss4CT18GC	gp3b	0	0	0	1	0.001	0.001	0.001	0.662112
1454	AGCTGAAAGTGGCTGACT	oan-mir-1360-p3_2ss8GA17TC	gp3b	0	1	1	0	0.001	1.22205	1.16303	0.001
1455	CTTGGCTCTCTGCTGTGACT	oan-mir-135b-1-p5_2ss18GA20CT	gp3b	0	0	0	2	0.001	0.001	0.001	1.32422
1456	CCCGTGGAACTTTGA	oan-mir-1356-p5_1ss4CG	gp3a	0	0	0	1	0.001	0.001	0.001	0.662112
1457	GGATCCCAGAAGACTCTC	oan-mir-1356-p3_2ss3GA18GC	gp3a	0	0	0	0	0.001	0.001	0.001	0.001
1458	GGAGGCCCTGGATGT	oan-mir-1355-p5_1ss12CA	gp3a	0	1	0	1	0.001	1.22205	0.001	0.662112
1459	GGCTTCTTTGTGGACT	oan-mir-1353-p5_1ss4CT	gp3a	0	1	1	0	0.001	1.22205	1.16303	0.001
1460	CTCCTGCTGGGCCTG	oan-mir-1351-p5_1ss14CT	gp3a	0	0	0	0.5	0.001	0.001	0.001	0.331056
1461	TGCTTCTCTCCAGCC	oan-mir-1349-p3_1ss7AT	gp3a	0	0	1	0	0.001	0.001	1.16303	0.001
1462	ACTTTGCTTCCCAGA	oan-mir-1347-p5_1ss12AC	gp3a	0	0	0	0	0.001	0.001	0.001	0.001
1463	CCAAAAGAGGGACAG	oan-mir-1346-p5_1ss9TG	gp3a	0	0	0	1	0.001	0.001	0.001	0.662112
1464	GGGCGGCGGCTGCTC	oan-mir-1346-p3_1ss7GC	gp3a	0	0	0	1	0.001	0.001	0.001	0.662112
1465	CGGGGGCGGGCGGGC	oan-mir-1345-p5_1ss11AC	gp3a	0	0	2	6	0.001	0.001	2.32606	3.97267
1466	TGGGACTGGGATTGC	oan-mir-1342-p5_1ss4AG	gp3a	0	1	0	0	0.001	1.22205	0.001	0.001
1467	AAAGCTTGGGGACCTGA	oan-mir-1341-p5_2ss15GT17TA	gp3a	0	0	1	0	0.001	0.001	1.16303	0.001
1468	TGTCATAGTTACACTGACT	oan-mir-1341-p5_2ss13CA18AC	gp2b	0	0	2	2	0.001	0.001	2.32606	1.32422
1469	GCTCCCTGTGACTGC	oan-mir-1341-p3_1ss13GT	gp3a	1	0	0	0	2.85452	0.001	0.001	0.001
1470	AGGACAGCCACAGAG	oan-mir-1340-p5_1ss11GC	gp3a	0	0	1	0	0.001	0.001	1.16303	0.001
1471	AGTAAAGCTGTGAGC	oan-mir-1340-p3_1ss8TC	gp3a	0	0	1	0	0.001	0.001	1.16303	0.001
1472	CCAGCTGATGGGGCT	oan-mir-133c-p5_1ss8CA	gp3a	0	0	2	2	0.001	0.001	2.32606	1.32422
1473	CTGTAGCTTTGCATTGGAC	oan-mir-133a-1-p3_2ss9AT17AG	gp3b	0	0	0	1	0.001	0.001	0.001	0.662112
1474	TTCCAGTAGAGTTGCC	oan-mir-1338-p5_1ss1GT	gp3a	0	0	0	3	0.001	0.001	0.001	1.98634
1475	TTCTGTGGCCTGTGG	oan-mir-1338-p3_1ss7AG	gp3a	0	0	0	1	0.001	0.001	0.001	0.662112
1476	TCCTGACTCTGGGACT	oan-mir-1337-p3_1ss4CT	gp3a	0	0	0	1	0.001	0.001	0.001	0.662112
1477	TTGAAGAGAAAAGGC	oan-mir-1336-p3_1ss5TA	gp3a	0	0	1	0	0.001	0.001	1.16303	0.001
1478	CTCCCCGCGTCCGTC	oan-mir-1333-p3_1ss9TG	gp3b	0	0	1	0	0.001	0.001	1.16303	0.001
1479	CATCTTCAACCTATCGGA	oan-mir-1332-p5_2ss12GT18GA	gp3b	0	0	1	1	0.001	0.001	1.16303	0.662112
1480	AGACGGAAATCCTGA	oan-mir-1331-p3_1ss5AG	gp3a	0	0	0	0	0.001	0.001	0.001	0.001
1481	GCCGGAAAGGGGGCCGC	oan-mir-128-2-p3_2ss8GA17TC	gp2b	1	0	1	0	2.85452	0.001	1.16303	0.001
1482	ACTAGGCCTGTCTGTCC	oan-mir-124a-1-p5_1ss14CG	gp3b	0	0	0	2	0.001	0.001	0.001	1.32422
1483	TAGCTACTGTAGGTC	oan-mir-122-p3_1ss14GT	gp3b	0	0	0	1	0.001	0.001	0.001	0.662112
1484	TATGTCTGTCTACTGTT	oan-mir-10a-p5_2ss12TA17AT	gp3b	0	0	1	0	0.001	0.001	1.16303	0.001
1485	TTTGGCACTAGCACATTTTTGCTTT	oan-miR-96-5p_R+2	gp2a	0	0	0	2	0.001	0.001	0.001	1.32422
1486	TATTGCACTTGTTCCAGCCTGT	oan-miR-92b_1ss13CT	gp3b	1	0	1	3	2.85452	0.001	1.16303	1.98634
1487	TAAAGCTAGAGAACCGAATGTAT	oan-miR-9-3p_R+2	gp3b	2	0	0	0	5.70904	0.001	0.001	0.001
1488	CCACCCTGAGCACAC	oan-miR-7417-5p_L-4R-3_1ss9TC	gp3a	0	0	1	0	0.001	0.001	1.16303	0.001
1489	TTAAGACTTGTAGTGATGTTT	oan-miR-499-5p	gp2a	0	3	0	0	0.001	3.66615	0.001	0.001
1490	CAACCTGGAGGACTCCATGCTGTCT	oan-miR-490-3p_R+2	gp3b	0	1	0	0	0.001	1.22205	0.001	0.001
1491	TAATACTGTCTGGTAATGCCA	oan-miR-429-3p_R-1_1ss21GA	gp2b	1	2	0	4	2.85452	2.4441	0.001	2.64845
1492	TAATACTGTCTGGTAATGCCGTTAT	oan-miR-429-3p_R+3	gp3b	0	2.5	0	2.5	0.001	3.05513	0.001	1.65528
1493	GGGGCTGTAAACATCCCCGACTGGAAGCT	oan-miR-30d-5p_L+5R+1	gp3b	1	0	1	6	2.85452	0.001	1.16303	3.97267
1494	CTTTCAGTCAGATGTTTGCTAT	oan-miR-30d-3p_1ss22CT	gp3b	0	0	0	0	0.001	0.001	0.001	0.001
1495	TGTAAACATCCTACACTCTCAGCTTTTAAGT	oan-miR-30c-5p_R+8	gp3b	0	0	2	3	0.001	0.001	2.32606	1.98634
1496	CCCATTGGCTCAGTTCAGCAGGAAC	oan-miR-24-3p_L+5R-2	gp3b	0	0	0	1	0.001	0.001	0.001	0.662112
1497	ATCACATTGCCAGGGATTTCCACGTGG	oan-miR-23a-3p_R+5	gp3b	0	1	0	0	0.001	1.22205	0.001	0.001
1498	AGCTACATCTGGCTACTGGGTCTCTTAGA	oan-miR-222a-3p_R+8	gp3b	0	0	0	1	0.001	0.001	0.001	0.662112
1499	ACCTGGCATACAATGTAGAAAA	oan-miR-221-5p_R+1_1ss21TA	gp3b	0	0	0	0.666667	0.001	0.001	0.001	0.441408
1500	AAGCTGCCAGTTGAAGAACTGTTAAAA	oan-miR-22-3p_R+5	gp3b	0	2	0	3	0.001	2.4441	0.001	1.98634
1501	TAGCTTATCAGACTGATGTTGACCATTA	oan-miR-21-5p_R+6	gp3b	0	0	1	1	0.001	0.001	1.16303	0.662112
1502	TCCTTCATTCCACCGGAGTCTGTT	oan-miR-205-5p_R+3	gp2a	0	1	0	0	0.001	1.22205	0.001	0.001
1503	GGGCCAGCAAAGGGAT	oan-miR-204-3p_L-2R-2_1ss6AC	gp3b	0	0	1.5	0	0.001	0.001	1.74455	0.001
1504	TGTAACAGCAACTCCATGTGGAAAGA	oan-miR-194-5p_R+4	gp3b	0	0	1.16667	0	0.001	0.001	1.35687	0.001
1505	ATCTGTAACAGCAACTCCATGTGGATT	oan-miR-194-5p_L+3R+2	gp3b	0	2.5	4	4	0.001	3.05513	4.65213	2.64845
1506	CAAAGAATTCTCCTTTTGGGCTTTAAA	oan-miR-186-5p_R+5	gp3b	0	0	0.5	0	0.001	0.001	0.581516	0.001
1507	GGAACATTCATTGCTGTCGGTGG	oan-miR-181b-5p_L+2	gp3b	0	1	0	0	0.001	1.22205	0.001	0.001
1508	TAGCAGCACGTAAATAATTGA	oan-miR-16c-5p_R-1_2ss17CA19GT	gp3b	0	0	0	2	0.001	0.001	0.001	1.32422
1509	TAGCAGCACATCATGGTTTGCA	oan-miR-15c-5p_R+1_1ss21TC	gp2a	0	0	0	1	0.001	0.001	0.001	0.662112
1510	CCCTTCTGGGCTGCC	oan-miR-15c-3p_L-4R-3_1ss7AC	gp3b	0	0	0	1	0.001	0.001	0.001	0.662112
1511	TCAGTGCACTACAGAACTTTGTCTGCGG	oan-miR-148-3p_R+6	gp3a	0	0	2	1	0.001	0.001	2.32606	0.662112
1512	GTCCAGTTTTCCCAGGAAAAA	oan-miR-145-5p_R+2_1ss19TA	gp3b	0	3	2	1	0.001	3.66615	2.32606	0.662112
1513	AGACCAGAATTTTCT	oan-miR-1422j-5p_L-7_1ss11GC	gp3a	0	0	1	0	0.001	0.001	1.16303	0.001
1514	CATGTGAGCACCCTA	oan-miR-1421q-3p_L-7_1ss15CG	gp3a	0	0	0	1	0.001	0.001	0.001	0.662112
1515	ATAGCGTGTGAACCC	oan-miR-1421d-3p_L-3R-4_1ss15CA	gp3a	0	0	0	1	0.001	0.001	0.001	0.662112
1516	AATACGTCTGAGCTC	oan-miR-1421ab-3p_L-3R-3_1ss7GA	gp3a	0	0	0	0.5	0.001	0.001	0.001	0.331056
1517	TCAGCACCCTGCACC	oan-miR-1419e-3p_L-5R-1_1ss15AT	gp3a	0	0	1	1	0.001	0.001	1.16303	0.662112
1518	AAGGAGCTGACTGGC	oan-miR-1407_R-4_1ss15GC	gp3a	1	0	0	0	2.85452	0.001	0.001	0.001
1519	TCTACAGTGCACGTGTCTCCAGGAAC	oan-miR-139-5p_R+4_1ss12TC	gp3b	0	0	1	0.333333	0.001	0.001	1.16303	0.220704
1520	CCTCCTGGCTGGCTCGCCA	oan-miR-1386_L+1	gp2b	0	0	4	7.5	0.001	0.001	4.65213	4.96584
1521	TTAGTCAGGTGTGGT	oan-miR-1380-3p_L-2R-4_1ss14GT	gp3b	0	1	0	1	0.001	1.22205	0.001	0.662112
1522	CTGTTGGTCTTCCTG	oan-miR-1375-5p_L-6R-1_1ss14GT	gp3a	0	0	2	0	0.001	0.001	2.32606	0.001
1523	ATGAGATATGAGGGC	oan-miR-1357_L-3R-1_1ss11CA	gp3a	0	0	3	7	0.001	0.001	3.4891	4.63478
1524	TGGAGTGTGACATTTGTGTTT	oan-miR-1352_R+3	gp3b	1	0	0	2	2.85452	0.001	0.001	1.32422
1525	TTGGCTGGGGCGGTT	oan-miR-1351-3p_L-6_1ss20GT	gp3a	1	0	0	1	2.85452	0.001	0.001	0.662112
1526	TCTGAAAGAATTGTTGCC	oan-miR-1326_R-4_2ss14AT18TC	gp3b	0	0	0	0	0.001	0.001	0.001	0.001
1527	TCCATTATTACTTTTGGTACGCG	oan-miR-126-5p_L+2	gp3b	0	0	0	2	0.001	0.001	0.001	1.32422
1528	CCATTATTACTTTTGGTACGCG	oan-miR-126-5p_L+1	gp2a	1	0	1	1	2.85452	0.001	1.16303	0.662112
1529	TGGAGTGTGACAATGGTGTTTGTTTTATCT	oan-miR-122-5p_R+8	gp3b	0	0	0	0	0.001	0.001	0.001	0.001
1530	TGAGGTAGTAGTTTGTACAGTAGC	oan-let-7g-5p_R+2_1ss22TA	gp3b	0	0	0	0	0.001	0.001	0.001	0.001
1531	AGACTGGCTGTGCTC	oan-let-7f-2-p5_1ss6TG	gp3b	0	1	0	0	0.001	1.22205	0.001	0.001
1532	CCTGAGGCGCAGAATTG	oan-let-7f-1-p3_2ss8AC17TG	gp3a	0	0	0	0	0.001	0.001	0.001	0.001
1533	AGAAATTATGGGCTCC	oan-let-7d-p5_1ss6CT	gp3b	1	0	0	0	2.85452	0.001	0.001	0.001
1534	ACAAGTTCCTGCAAGTA	mmu-mir-873b-p3_2ss15AG17GA	gp3b	0	0	0	0	0.001	0.001	0.001	0.001
1535	CCGGCTAGAGAAGGCGTC	mmu-mir-8120-p3	gp1a	1	1	0	2	2.85452	1.22205	0.001	1.32422
1536	GGTGTTGGGCTAGAC	mmu-mir-8117-p5_1ss11GT	gp3b	0	0	5	3	0.001	0.001	5.81516	1.98634
1537	CAAGGTAGCCCGGGGCTCGAGT	mmu-mir-8117-p3_2ss11TC20TA	gp3b	1	0	2	3	2.85452	0.001	2.32606	1.98634
1538	AGGTGGTTGTGAGCC	mmu-mir-8115-p5_1ss10GT	gp1a	0	3	1	1	0.001	3.66615	1.16303	0.662112
1539	AGAGCAGAGTGTCTGAACAGCA	mmu-mir-8114-p5	gp1a	0	0	3	6	0.001	0.001	3.4891	3.97267
1540	ACGATCTGTGGTGTC	mmu-mir-8113-p3_1ss2AC	gp1a	0	0	1	0	0.001	0.001	1.16303	0.001
1541	GGCGGCGGCGGCGAC	mmu-mir-8112-p5_1ss14GA	gp1a	1	6	0.5	4.5	2.85452	7.3323	0.581516	2.9795
1542	GGCGGCCGCGGGGCC	mmu-mir-8109-p5_1ss2CG	gp1a	0	3	0	0	0.001	3.66615	0.001	0.001
1543	GCATGTGTGCTCTAC	mmu-mir-8108-p5_1ss9TG	gp1a	1	3	0	1	2.85452	3.66615	0.001	0.662112
1544	ATAAGACCCTCTGGGGAGGAGCGTAGTT	mmu-mir-8108-p3	gp1a	0	0	0	2	0.001	0.001	0.001	1.32422
1545	CTGGGACAGTAGGCAGGC	mmu-mir-8107-p5_2ss10CT17AG	gp1a	0	1	0	1	0.001	1.22205	0.001	0.662112
1546	GCCGGCAGACAGAACC	mmu-mir-8107-p3_1ss3AC	gp1a	0	0	0	0	0.001	0.001	0.001	0.001
1547	GTAGCCGAGGTGACTCTGA	mmu-mir-8106-p5_2ss6TC19TA	gp2b	0	0	0	2	0.001	0.001	0.001	1.32422
1548	ATTTCTCTGATTTCTCT	mmu-mir-8106-p3_2ss7GC17AT	gp3b	0	0	0	0	0.001	0.001	0.001	0.001
1549	TCGGGCTGTCTCAGGATGAGGTGGAGTGC	mmu-mir-8104-p5	gp1a	0	0	0	1	0.001	0.001	0.001	0.662112
1550	AAGGAGACCCGGCTGC	mmu-mir-8104-p3_1ss14GT	gp1a	0	0	0	0	0.001	0.001	0.001	0.001
1551	CAGACAAGAAAGGGA	mmu-mir-8103-p5_1ss11GA	gp1a	0	0	1	0	0.001	0.001	1.16303	0.001
1552	GGTGGAGCCGCCGCA	mmu-mir-8101-p5_1ss3AT	gp1a	0	0	0	3	0.001	0.001	0.001	1.98634
1553	CGCTGCTGTTGCCGCCGCTGC	mmu-mir-8101-p3	gp1a	0	0	1	1	0.001	0.001	1.16303	0.662112
1554	ACAGGAAGGAGGAAAGGC	mmu-mir-8100-p5_2ss1CA18GC	gp3b	0	0	0	1	0.001	0.001	0.001	0.662112
1555	ACCGCCCGCCCCTTCCTCT	mmu-mir-8100-p3_2ss1TA18TC	gp3b	0	0	1	0	0.001	0.001	1.16303	0.001
1556	TGGGAAAGGTTGTAGG	mmu-mir-8099-2-p5	gp1a	0	0	2	0	0.001	0.001	2.32606	0.001
1557	GGGCACATTCCCTGGACAGGC	mmu-mir-8098-p5	gp1a	0	0	0	0	0.001	0.001	0.001	0.001
1558	TCCATTAATCTGCTTAGAGAAC	mmu-mir-8097-p3	gp1a	0	0	0	1	0.001	0.001	0.001	0.662112
1559	CAGCAGGTCTCCAAG	mmu-mir-8096-p3_1ss11GC	gp1a	0	0	2	2	0.001	0.001	2.32606	1.32422
1560	GCTGAGGAGAAGAAAGTG	mmu-mir-8095-p5_2ss17GT18AG	gp1a	1	0	2	1	2.85452	0.001	2.32606	0.662112
1561	TACTTTGTAGCCCTGGCT	mmu-mir-8095-p3_1ss17TC	gp1a	0	1	0	3	0.001	1.22205	0.001	1.98634
1562	CTCTTTGATCTTCTCGATGTCC	mmu-mir-8094-p3	gp1a	0	0	0	0	0.001	0.001	0.001	0.001
1563	TGCTCCCTGTGTGCTATCTGCT	mmu-mir-8093-p3_1ss16TA	gp1a	0	0	0	1	0.001	0.001	0.001	0.662112
1564	CTTGTAGGGTGCTTGGATTA	mmu-mir-8091-p5	gp1a	0	0	0	1	0.001	0.001	0.001	0.662112
1565	CCGCACTGGGCTCCTGATG	mmu-mir-8090-p5	gp1a	0	0	2	1	0.001	0.001	2.32606	0.662112
1566	GTGTCTCTGTATCCT	mmu-mir-7a-2-p3_1ss15AT	gp1a	0	0	1	0	0.001	0.001	1.16303	0.001
1567	GCTTTAGAGCCAGAC	mmu-mir-7689-p3	gp3b	0	1	0	1	0.001	1.22205	0.001	0.662112
1568	GGACCTGGGACTGGGCTC	mmu-mir-7686-p5_2ss10GA17GT	gp3b	0	0	1	0	0.001	0.001	1.16303	0.001
1569	AAGCCTGGGCAGTAGTGGGGCAGCCATGGAGCTGCTGACT	mmu-mir-7684-p5_2ss13CT23AG	gp1a	0	3	4	6	0.001	3.66615	4.65213	3.97267
1570	GAGCTGCTGACTGGGACT	mmu-mir-7684-p3_1ss16GA	gp1a	0	1	2	8	0.001	1.22205	2.32606	5.29689
1571	CACAGAAACTGAGTC	mmu-mir-7682-p5_1ss15GC	gp1a	0	0	2	0	0.001	0.001	2.32606	0.001
1572	CAAGCTGTGTTCTGTG	mmu-mir-7675-p5_1ss15GT	gp1a	0	0	0	1	0.001	0.001	0.001	0.662112
1573	CTTGACAGCGGGCGACTCT	mmu-mir-7672-p5	gp1a	0	1	1	0	0.001	1.22205	1.16303	0.001
1574	GCACATGATGCTGGCTTCCCTTTCTGAAT	mmu-mir-7670-p3	gp1a	0	0	0	1	0.001	0.001	0.001	0.662112
1575	GAGAAAGGCTGCCCTC	mmu-mir-7665-p5_1ss14TC	gp1a	0	0	0	1	0.001	0.001	0.001	0.662112
1576	TGATGGAAGCAGCCAGGT	mmu-mir-7665-p3_1ss3GA	gp1a	0	0	0	1	0.001	0.001	0.001	0.662112
1577	ATGGAAGTACTTGGTATCC	mmu-mir-7664-p5	gp1a	0	0	0	1	0.001	0.001	0.001	0.662112
1578	AAAGACTAGCCCTGCCC	mmu-mir-7655-p5_2ss8CA17GC	gp1a	0	0	0	2	0.001	0.001	0.001	1.32422
1579	GCAACCCAGAACTCATT	mmu-mir-7650-p5	gp1a	0	1	0	7	0.001	1.22205	0.001	4.63478
1580	ACATGGTCCCTCAGCA	mmu-mir-7649-p5_1ss9TC	gp1a	0	0	0	0	0.001	0.001	0.001	0.001
1581	TCGGCGCGCCGGGCT	mmu-mir-7648-p5_1ss8TG	gp1a	0	0	0	4	0.001	0.001	0.001	2.64845
1582	GAAATGGCTTTTGCT	mmu-mir-763-p3_1ss7TG	gp1a	0	0	0	1	0.001	0.001	0.001	0.662112
1583	AACTGACACCGTGCT	mmu-mir-761-p5_1ss10AC	gp1a	0	0	1	0	0.001	0.001	1.16303	0.001
1584	AGGTGGTTGACGAGA	mmu-mir-758-p5_1ss12CG	gp1a	0	0	0	0	0.001	0.001	0.001	0.001
1585	TTCAGACTGGTGTACAG	mmu-mir-743b-p5_2ss14CA17TG	gp1a	0	0	1	0	0.001	0.001	1.16303	0.001
1586	AAAAGCAACTCAGAA	mmu-mir-7243-p3	gp1a	0	0	1	2	0.001	0.001	1.16303	1.32422
1587	CAAAGCCTCTTTCTCCT	mmu-mir-7242-p5_2ss10CT17AT	gp3b	0	0	0	1	0.001	0.001	0.001	0.662112
1588	AAGCCACAATTGCTCTG	mmu-mir-7239-p3_1ss11GT	gp1a	0	0	0	1	0.001	0.001	0.001	0.662112
1589	AAACTGTGTGTTCCAAGAC	mmu-mir-7236-p5_3ss11GT17TG18GA	gp1a	1	0	0	0	2.85452	0.001	0.001	0.001
1590	GCAAGTGTTGATCTATC	mmu-mir-7233-p3_2ss7CG17AC	gp3b	0	1	0	1	0.001	1.22205	0.001	0.662112
1591	AAGCCCTCTTGGCACTGCTTCTAGACAGCCTCTGC	mmu-mir-7225-p3	gp1a	0	0	1	0	0.001	0.001	1.16303	0.001
1592	CAGAGGACCCAGACT	mmu-mir-7216-p5_1ss15AT	gp1a	0	2	0	1	0.001	2.4441	0.001	0.662112
1593	TGTGTCTGTGGTGTGACC	mmu-mir-7211-p3_2ss12AT18TC	gp1a	0	0	0	1	0.001	0.001	0.001	0.662112
1594	AATTTCATTTTACTT	mmu-mir-721-p3_1ss12TA	gp1a	0	0	1	0	0.001	0.001	1.16303	0.001
1595	CTCGGGTACAGAAAAATCT	mmu-mir-719-p5_2ss6CG18GC	gp1a	0	0	0	1	0.001	0.001	0.001	0.662112
1596	TCGATGTGTTTGAAG	mmu-mir-719-p3_1ss2GC	gp1a	1	0	0	0	2.85452	0.001	0.001	0.001
1597	GAGGCCGCGGAGGGC	mmu-mir-718-p5_1ss1AG	gp1a	0	1	0	0	0.001	1.22205	0.001	0.001
1598	AGGCACACAGCTTAGGGCT	mmu-mir-713-p3_1ss12AT	gp1a	0	0	0	1	0.001	0.001	0.001	0.662112
1599	ACAAATGATAAACCT	mmu-mir-7116-p3_1ss2GC	gp1a	0	0	0	1	0.001	0.001	0.001	0.662112
1600	TAGGGTGCTTCAGGC	mmu-mir-711-p5	gp1a	0	0	0	1	0.001	0.001	0.001	0.662112
1601	TCATTAGAACTTAGGTC	mmu-mir-710-p3_2ss3TA17AC	gp3b	0	0	0	1	0.001	0.001	0.001	0.662112
1602	CTTTGATGTCTGAGT	mmu-mir-7090-p3_1ss14CG	gp1a	0	0	0	3	0.001	0.001	0.001	1.98634
1603	GGGGAAAGAGGCTGAGT	mmu-mir-7088-p5_1ss8CG	gp1a	0	1	0	1	0.001	1.22205	0.001	0.662112
1604	CTGGTCTCTGCTGAGC	mmu-mir-7087-p5_1ss12AT	gp1a	0	0	1	1	0.001	0.001	1.16303	0.662112
1605	TGCCCGTTCTGATATCTCCT	mmu-mir-7086-p3_1ss3TC	gp1a	1	0	1	0	2.85452	0.001	1.16303	0.001
1606	TGCCAGCCTCTGACACCC	mmu-mir-7084-p3_2ss15CA18TC	gp1a	0	0	5	3	0.001	0.001	5.81516	1.98634
1607	TCTGTGAGGCCACTGAT	mmu-mir-7082-p3_2ss5GT17CT	gp1a	0	1	0	1	0.001	1.22205	0.001	0.662112
1608	CAGGTGCTGTAGGCT	mmu-mir-7079-p3_1ss6CG	gp1a	0	0	0	2	0.001	0.001	0.001	1.32422
1609	ATGGCAGGCTCTTCCC	mmu-mir-7077-p5_1ss11AC	gp1a	0	0	1	0	0.001	0.001	1.16303	0.001
1610	GAGGGGAGCTGAGGCAGATG	mmu-mir-7070-p5_2ss18GA19AT	gp1a	0	2	0	2	0.001	2.4441	0.001	1.32422
1611	TGCGGTCAGAGTTGT	mmu-mir-707-p3_1ss9TG	gp1a	0	0	0	0	0.001	0.001	0.001	0.001
1612	TGGGAAGGTGACACT	mmu-mir-7069-p5_1ss6GA	gp1a	0	0	0	1	0.001	0.001	0.001	0.662112
1613	TGCCCGACTGACCACCCACTCA	mmu-mir-7068-p3	gp1a	1	0	0	5	2.85452	0.001	0.001	3.31056
1614	GAGGCTGACCTCTGCC	mmu-mir-7066-p5_1ss15AC	gp1a	0	0	0	2	0.001	0.001	0.001	1.32422
1615	TGACCTCTGACTTCTACA	mmu-mir-7066-p3_2ss12CT18CA	gp1a	0	0	0	2	0.001	0.001	0.001	1.32422
1616	AGTTTTCCTGTTTGCACT	mmu-mir-7065-p3_2ss1GA18AT	gp1a	0	0	0	2	0.001	0.001	0.001	1.32422
1617	AATAGGAAATGAGGGATG	mmu-mir-7060-p5_1ss4GA	gp1a	0	0	2	0	0.001	0.001	2.32606	0.001
1618	TTTGTTTTTTGAGAC	mmu-mir-706-p3_1ss15TC	gp1a	0	0	0.5	0	0.001	0.001	0.581516	0.001
1619	ACTGTTTGCTGTTTATA	mmu-mir-7059-p3_2ss15GA17CA	gp1a	0	0	0	1	0.001	0.001	0.001	0.662112
1620	TTCCTTCCTTTCTTACC	mmu-mir-7058-p3_2ss15CA17AC	gp3b	0	0	2	7	0.001	0.001	2.32606	4.63478
1621	GCCTGGAGGAGAGGAC	mmu-mir-7057-p5_1ss6CG	gp1a	0	0	0	1	0.001	0.001	0.001	0.662112
1622	TATCTTTCTCCACCA	mmu-mir-7057-p3_1ss2GA	gp1a	1	0	0	0	2.85452	0.001	0.001	0.001
1623	AAGCCCAGTCTCCTGTTT	mmu-mir-7053-p3_2ss9CT17GT	gp3b	0	0	1	0	0.001	0.001	1.16303	0.001
1624	TTCAAACCTTGGCTCTGC	mmu-mir-7052-p3	gp1a	0	0	0	2	0.001	0.001	0.001	1.32422
1625	CCCCTGAGCCACTGATTCCTGTCT	mmu-mir-7051-p3_1ss23GC	gp1a	0	0	0	0	0.001	0.001	0.001	0.001
1626	AAGGGGGTGAGAGCC	mmu-mir-7050-p5_1ss14AC	gp1a	0	0	0	1	0.001	0.001	0.001	0.662112
1627	GTGAACTCTCAGCCT	mmu-mir-7050-p3_1ss1CG	gp1a	0	0	1	0	0.001	0.001	1.16303	0.001
1628	CTGCAGTCCTCTCTACC	mmu-mir-705-p3_1ss12CT	gp1a	0	0	1	2	0.001	0.001	1.16303	1.32422
1629	GTCTGTGTGGGGTGAG	mmu-mir-7046-p5_1ss9AG	gp1a	0	0	0	1	0.001	0.001	0.001	0.662112
1630	CGAAAGAGCACAGCC	mmu-mir-7046-p3	gp1a	1	0	0	2	2.85452	0.001	0.001	1.32422
1631	TCGAGGGATGGAGAG	mmu-mir-7039-p5_1ss2AC	gp1a	0	0	0	0	0.001	0.001	0.001	0.001
1632	TGGGGATGAGACTGCAGAAT	mmu-mir-7036-p5_2ss7AT18CA	gp1a	0	0	0	3	0.001	0.001	0.001	1.98634
1633	CAGCATCTTGGGCAT	mmu-mir-7033-p3_1ss14TA	gp1a	0	0	0	0	0.001	0.001	0.001	0.001
1634	TTGTGTGTGGCAGTTTTAAGT	mmu-mir-703-p3	gp1a	0	0	0	0	0.001	0.001	0.001	0.001
1635	GAGCTTTAGACTGAA	mmu-mir-7028-p5_1ss4GC	gp1a	2	1	0	0	5.70904	1.22205	0.001	0.001
1636	GCAGAGCAGCTGGGGACA	mmu-mir-7027-p5_2ss16TA18CA	gp3b	0	0	0	1	0.001	0.001	0.001	0.662112
1637	AGCTTGTGGCTCCCAGA	mmu-mir-7025-p5_2ss5GT17TA	gp1a	0	0	0	0	0.001	0.001	0.001	0.001
1638	TGGAGACCTCACCCT	mmu-mir-7023-p3_1ss6GA	gp1a	0	0	0	0	0.001	0.001	0.001	0.001
1639	TCTTCATCTCTGTAC	mmu-mir-7021-p3_1ss14GA	gp1a	0	0	0	1	0.001	0.001	0.001	0.662112
1640	AGGGGTTCTGGGAGGGACT	mmu-mir-7019-p5_2ss6AT17GA	gp1a	0	0	0	1	0.001	0.001	0.001	0.662112
1641	AGGGGAGCGAGAGTAGGCCACT	mmu-mir-7016-p5	gp1a	0	0	0	0	0.001	0.001	0.001	0.001
1642	ACAGAGACCCTGAGC	mmu-mir-7014-p5	gp1a	0	1	0	0	0.001	1.22205	0.001	0.001
1643	TCCTGCCCTGTGGCTCC	mmu-mir-7012-p3_1ss6AC	gp1a	0	1	1	0	0.001	1.22205	1.16303	0.001
1644	CCTTGTCTCTCTTTTCCT	mmu-mir-7009-p3_2ss3CT18CT	gp1a	0	0	0	1	0.001	0.001	0.001	0.662112
1645	GAGGACGAGCAGAGAAATTC	mmu-mir-7005-p5_2ss7CG20TC	gp3b	1	0	1	0	2.85452	0.001	1.16303	0.001
1646	TTTGTCTTTCCTGTGCCTTCT	mmu-mir-7005-p3_2ss5GT19GT	gp3b	0	0	1	0	0.001	0.001	1.16303	0.001
1647	TCTCAGTCACACCCAC	mmu-mir-7004-p3_1ss8GC	gp1a	0	1	0	0	0.001	1.22205	0.001	0.001
1648	TGAGGCCCCGGGTTT	mmu-mir-7003-p3_1ss1AT	gp1a	1	2	3	1	2.85452	2.4441	3.4891	0.662112
1649	GAGCCTGAGCATCCC	mmu-mir-7001-p5_1ss5GC	gp1a	0	0	0	0	0.001	0.001	0.001	0.001
1650	CGGCTGGCCCAGGCT	mmu-mir-6999-p3_1ss1TC	gp1a	0	0	0	1	0.001	0.001	0.001	0.662112
1651	GGTGAAGCCGGTGACGATTGCT	mmu-mir-6994-p5	gp1a	0	0	0	2	0.001	0.001	0.001	1.32422
1652	CTGGTCTCTGCAGCT	mmu-mir-6993-p3_1ss12TA	gp1a	0	0	0	1	0.001	0.001	0.001	0.662112
1653	GCCCGGGTAGCTCAG	mmu-mir-6988-p5_1ss5AG	gp1a	0	0	0	0	0.001	0.001	0.001	0.001
1654	CAGGGCTGGCCTGGGGCT	mmu-mir-6982-p5_2ss6GC18AT	gp1a	1	0	2	0	2.85452	0.001	2.32606	0.001
1655	AGACTGAGCTCCTCAGAGCGC	mmu-mir-6979-p5_2ss11GC17TA	gp1a	0	0	0	0	0.001	0.001	0.001	0.001
1656	TGACCCAGACCTCAT	mmu-mir-6977-p3_1ss7TA	gp1a	0	0	1	0	0.001	0.001	1.16303	0.001
1657	CCTTGCTAACTCAGAGCC	mmu-mir-6974-p3_2ss4AT17TC	gp1a	0	0	0	1	0.001	0.001	0.001	0.662112
1658	AGGACAGGGAGTTGCC	mmu-mir-6973b-p5_1ss15AC	gp1a	0	0	0	1	0.001	0.001	0.001	0.662112
1659	TCTGACCTCTGGGCTCA	mmu-mir-6973a-p3_2ss15AT17TA	gp3b	0	0	2	0	0.001	0.001	2.32606	0.001
1660	GCTGGCCTGGCAGACT	mmu-mir-6971-p5_1ss6GC	gp1a	0	0	1	0	0.001	0.001	1.16303	0.001
1661	TCACAGCCTCTGCTTCTTCT	mmu-mir-6971-p3	gp1a	0	0	0	1	0.001	0.001	0.001	0.662112
1662	ACCCACCCTGTGCTGAG	mmu-mir-6970-p3_1ss15CG	gp1a	0	0	0	0	0.001	0.001	0.001	0.001
1663	TGGACAGGTCTCAGAGCT	mmu-mir-697-p5_2ss2TG17GC	gp3b	0	0	1	0	0.001	0.001	1.16303	0.001
1664	CTGTAACATCCTGGTCT	mmu-mir-697-p3_2ss2GT17CT	gp3b	0	0	1	1	0.001	0.001	1.16303	0.662112
1665	TTCCCAGCACAGTAG	mmu-mir-6969-p5_1ss10GC	gp1a	0	0	1	0	0.001	0.001	1.16303	0.001
1666	AGGCTGTCTGAGAGC	mmu-mir-6968-p3_1ss13GA	gp1a	0	0	1	0	0.001	0.001	1.16303	0.001
1667	GTGCTGTGTGCTTCT	mmu-mir-6966-p3_1ss15CT	gp1a	0	1	0	3	0.001	1.22205	0.001	1.98634
1668	GAAGATGAGGAAGAA	mmu-mir-6965-p5_1ss2GA	gp1a	0	0	0	1	0.001	0.001	0.001	0.662112
1669	AGATGATGAAGAACC	mmu-mir-6965-p3_1ss7GT	gp1a	0	0	1	3	0.001	0.001	1.16303	1.98634
1670	ACTGGAAACCTCACC	mmu-mir-6964-p5_1ss10AC	gp1a	0	0	0	0	0.001	0.001	0.001	0.001
1671	AAATGGGCAGGGCTC	mmu-mir-6961-p5_1ss7CG	gp1a	0	0	1	0	0.001	0.001	1.16303	0.001
1672	AAGCCATGCTCAGCCACC	mmu-mir-6960-p3_2ss6CA17AC	gp1a	0	0	1	1	0.001	0.001	1.16303	0.662112
1673	CTGCTTTCCCGGGCTTGCT	mmu-mir-696-p3	gp2a	0	0	0	5	0.001	0.001	0.001	3.31056
1674	GTGCCTTGGAAACCT	mmu-mir-6959-p5_1ss7GT	gp1a	0	0	0	1	0.001	0.001	0.001	0.662112
1675	TTGGACCTGATACTCA	mmu-mir-6959-p3_1ss2GT	gp1a	0	0	0	0	0.001	0.001	0.001	0.001
1676	GCTGCTGTGGGTGAC	mmu-mir-6958-p5_1ss14CA	gp1a	0	0	0	1	0.001	0.001	0.001	0.662112
1677	TGGGACTGACCTGGA	mmu-mir-6956-p5_1ss9GA	gp1a	0	0	1	1	0.001	0.001	1.16303	0.662112
1678	TCAGGACTCAGGAGGTGAAA	mmu-mir-6955-p5_2ss19CA20CA	gp3b	1	0	0	0	2.85452	0.001	0.001	0.001
1679	TTTTGGAGAGTCTCACT	mmu-mir-6955-p3_2ss1CT17AT	gp3b	0	0	0	1	0.001	0.001	0.001	0.662112
1680	ATTGAAATTCTGAGTGAT	mmu-mir-6951-p3_2ss16TG17TA	gp2b	0	0	0	0.5	0.001	0.001	0.001	0.331056
1681	ATTGAAATTCTGAGT	mmu-mir-6951-p3	gp3b	0	0	1	0	0.001	0.001	1.16303	0.001
1682	TTGTAGCCTTCTCTG	mmu-mir-6950-p3_1ss8AC	gp3b	0	0	1	0	0.001	0.001	1.16303	0.001
1683	TGGTGCCAACAGAACCC	mmu-mir-6945-p5_2ss8CA17AC	gp1a	0	0	2	0	0.001	0.001	2.32606	0.001
1684	AGTGAACACACCTGCT	mmu-mir-6943-p3_1ss8CA	gp1a	0	0	0	1	0.001	0.001	0.001	0.662112
1685	CCAGGTGCCTGAGTC	mmu-mir-6939-p3_1ss14GT	gp1a	0	0	0	1	0.001	0.001	0.001	0.662112
1686	TGGGTGTGGGAGCCTC	mmu-mir-6935-p5_1ss13GC	gp1a	0	0	0	1	0.001	0.001	0.001	0.662112
1687	TCTGGCGGCAGTCAGGATACCCT	mmu-mir-6933-p5_2ss22TC23GT	gp3b	0	0	0	4	0.001	0.001	0.001	2.64845
1688	GAAGGGGGTGCCTGAGT	mmu-mir-6930-p5_2ss12TC17AT	gp1a	0	1	0	0	0.001	1.22205	0.001	0.001
1689	ATTATCCTGGCCTCT	mmu-mir-6930-p3_1ss4TA	gp1a	0	0	6	4	0.001	0.001	6.97819	2.64845
1690	AGATGTGGCTGTAATGAGCATGC	mmu-mir-693-p3	gp1a	1	1	0	0	2.85452	1.22205	0.001	0.001
1691	AGGCTGCCATAGAAACT	mmu-mir-6929-p3_1ss17CT	gp1a	0	0	0	1	0.001	0.001	0.001	0.662112
1692	CGTGGACTGAGCTGGCCC	mmu-mir-6927-p3_2ss6CA17TC	gp1a	0	0	1	0	0.001	0.001	1.16303	0.001
1693	TCAAAGAGCCCCAGC	mmu-mir-6926-p3_1ss2GC	gp1a	0	0	0	1	0.001	0.001	0.001	0.662112
1694	AGGATTTGGGTGTGAGA	mmu-mir-6923-p5_2ss7GT17GA	gp3b	0	0	0	0	0.001	0.001	0.001	0.001
1695	CAGACTGGCGCGCCCC	mmu-mir-692-1-p5	gp1a	0.5	2	3.5	5	1.42726	2.4441	4.07061	3.31056
1696	CTCTGCCTCTGAAGCTCCC	mmu-mir-6919-p5_2ss13GA19TC	gp2b	0	0	1	1	0.001	0.001	1.16303	0.662112
1697	GAAGGAGCCTGTGCC	mmu-mir-6918-p3_1ss4TG	gp1a	0	0	1	0	0.001	0.001	1.16303	0.001
1698	GTTCTTGGATGCTTGGGCT	mmu-mir-6916-p3_2ss7AG17TG	gp1a	0	0	0	0	0.001	0.001	0.001	0.001
1699	TGGAGTGGTGGTGGCCAA	mmu-mir-6914-p5_2ss4GA18CA	gp3b	0	0	1	1	0.001	0.001	1.16303	0.662112
1700	AACTCTGCCCACCTCTTCT	mmu-mir-6914-p3_2ss8TC19CT	gp3b	2	0	3	3	5.70904	0.001	3.4891	1.98634
1701	GACCTGGGAGACAAGTAC	mmu-mir-6913-p5_3ss13CA17CA18AC	gp1a	0	0	0	1	0.001	0.001	0.001	0.662112
1702	ATCTGGCTGTAGCAGCT	mmu-mir-6912-p3_2ss16GC17CT	gp1a	0	1	0	0	0.001	1.22205	0.001	0.001
1703	TCTGTGGCCTCTACC	mmu-mir-6911-p5_1ss9AC	gp1a	0	0	0	0	0.001	0.001	0.001	0.001
1704	ACCGGGAGGCTCGATGGC	mmu-mir-6907-p3_2ss3AC18GC	gp2b	0	0	0	1	0.001	0.001	0.001	0.662112
1705	TGGCCTGTTGCTTCT	mmu-mir-6904-p3_1ss2AG	gp1a	0	1	0	0	0.001	1.22205	0.001	0.001
1706	GAGTGTGTCTGTTTT	mmu-mir-6903-p3_1ss2TA	gp1a	0	0	0	1	0.001	0.001	0.001	0.662112
1707	AATTGGCTGAATTAAA	mmu-mir-690-p5_1ss10TA	gp1a	0	0	1	0	0.001	0.001	1.16303	0.001
1708	AAAGGCAGTGAAGAA	mmu-mir-688-p5_1ss3GA	gp1a	0	0	0	1	0.001	0.001	0.001	0.662112
1709	CGGTGAAGAAAGTAATAGAGATCAACCCGTACCTTCTGGGC	mmu-mir-686-p5	gp1a	0	2	0	0	0.001	2.4441	0.001	0.001
1710	AGTAATAGAGATCAACCCGTACCTTCTGGGC	mmu-mir-686-p3	gp1a	1	2	0	4	2.85452	2.4441	0.001	2.64845
1711	GATAAATTACTCTTGAACAAAATGATCCT	mmu-mir-684-1-p5	gp1a	0	0	0	0.5	0.001	0.001	0.001	0.331056
1712	GGCTGGAGTGGACCC	mmu-mir-683-1-p5_1ss6CG	gp3b	0	0	0	1	0.001	0.001	0.001	0.662112
1713	TGACTGTCCTCATCA	mmu-mir-681-p5_1ss3GA	gp1a	0	0	0	2	0.001	0.001	0.001	1.32422
1714	AGGCAGCGGGCACTCTGGATCTTATCTC	mmu-mir-680-2-p5_1ss6TG	gp1a	0	0	2	0	0.001	0.001	2.32606	0.001
1715	CTTATCTCCGGAACATAGATC	mmu-mir-680-1-p3_1ss17CA	gp1a	0	0	0	2	0.001	0.001	0.001	1.32422
1716	AAGGACTGGAGGTGGC	mmu-mir-678-p3	gp1a	0	0	2	2	0.001	0.001	2.32606	1.32422
1717	GTGGGTGTGGAAGAGCT	mmu-mir-6769b-p5_2ss8GT17CT	gp3b	0	0	1	0	0.001	0.001	1.16303	0.001
1718	TTGGAGCTGGGCCTGATA	mmu-mir-670-p5_2ss7GC17CT	gp1a	0	0	0	1	0.001	0.001	0.001	0.662112
1719	TATACAGCCACACAAAT	mmu-mir-669m-1-p3_2ss7TG17CT	gp1a	0	0	0	0	0.001	0.001	0.001	0.001
1720	ATATTCACTTCTCAATAA	mmu-mir-669k-p5_2ss14TA18TA	gp3b	1	0	0	0	2.85452	0.001	0.001	0.001
1721	TATGTGAATTGTATGTGTA	mmu-mir-669g-p5_2ss7CA19TA	gp3b	0	0	0	2	0.001	0.001	0.001	1.32422
1722	TTTGCACAGGCAAGGACTTCT	mmu-mir-6541-p3	gp1a	0	1	1	3	0.001	1.22205	1.16303	1.98634
1723	CTGGGCAAGGGCTCTCC	mmu-mir-6540-p5_1ss9AG	gp1a	0	0	1	0.5	0.001	0.001	1.16303	0.331056
1724	GAATGAAACAGTGCTGT	mmu-mir-6419-p3_2ss14TC17CT	gp3b	0	0	1	1	0.001	0.001	1.16303	0.662112
1725	GTCCTGTAAAATGCCT	mmu-mir-6418-p5_1ss6CG	gp1a	0	0	0	3	0.001	0.001	0.001	1.98634
1726	GCTGGGTCTGTGAGACA	mmu-mir-6417-p5_1ss5TG	gp1a	0	0	4	0	0.001	0.001	4.65213	0.001
1727	CTCTTCTGGTGTTCTG	mmu-mir-6416-p5_1ss12GT	gp3b	0	0	0	1	0.001	0.001	0.001	0.662112
1728	TGGGTCTCAAGAACA	mmu-mir-6415-p5_1ss9GA	gp1a	0	1	0	0	0.001	1.22205	0.001	0.001
1729	CTTTTGAGACCCTGC	mmu-mir-6414-p5_1ss6CG	gp1a	0	0	0	0	0.001	0.001	0.001	0.001
1730	CCGAAGTTTCTCTCA	mmu-mir-6413-p5_1ss3TG	gp1a	0	0	1	1	0.001	0.001	1.16303	0.662112
1731	CTGGAGAGATGGCTC	mmu-mir-6413-p3	gp1a	0.666667	1.8	1.81667	4.38333	1.90301	2.19969	2.11284	2.90226
1732	TGATGTGGTTCTGCACC	mmu-mir-6412-p5_2ss10AT17TC	gp3b	0	0	0	1	0.001	0.001	0.001	0.662112
1733	GAAACCATCCTCTGCTACCA	mmu-mir-6412-p3_2ss13AT19TC	gp2b	0	0.5	1.66667	2.66667	0.001	0.611025	1.93839	1.76563
1734	GTGTGGACTGTAGCATA	mmu-mir-6411-p5_2ss1AG17GA	gp3b	0	0	1	0	0.001	0.001	1.16303	0.001
1735	TCTCTGTGCTCCTGG	mmu-mir-6410-p5_1ss1AT	gp1a	0	0	0	1	0.001	0.001	0.001	0.662112
1736	CAGGGACGGACATTC	mmu-mir-6408-p5_1ss7GC	gp1a	0	0	0	1	0.001	0.001	0.001	0.662112
1737	AAGCTTTGGCTGTCC	mmu-mir-6407-p3_1ss5CT	gp3b	0	1	1	4	0.001	1.22205	1.16303	2.64845
1738	GCCGGCACTCCAGGAA	mmu-mir-6406-p3_1ss3TC	gp1a	0	0	1	1	0.001	0.001	1.16303	0.662112
1739	TGAAGGCTCTGTGGG	mmu-mir-6404-p3_1ss6TG	gp1a	0	0	1	0	0.001	0.001	1.16303	0.001
1740	CAGAGACCCTGAGCC	mmu-mir-6403-p3_1ss6CA	gp1a	0	0.5	0	0	0.001	0.611025	0.001	0.001
1741	TTTGGAGATTCTTGC	mmu-mir-6400-p3_1ss3GT	gp1a	0	0	0	0	0.001	0.001	0.001	0.001
1742	TTTGATCCCTGAACCT	mmu-mir-6399-p5_1ss9TC	gp1a	0	0	0	2	0.001	0.001	0.001	1.32422
1743	GTTTATGAGAGGAGA	mmu-mir-6398-p3_1ss10TA	gp1a	0	0	5	4	0.001	0.001	5.81516	2.64845
1744	AAAATCTCACTGAAA	mmu-mir-6397-p5_1ss4TA	gp3b	0	0	1	0	0.001	0.001	1.16303	0.001
1745	AGGAGCCAGTACTTCAGC	mmu-mir-6396-p5_2ss11GA18AC	gp3b	0	0	0	1	0.001	0.001	0.001	0.662112
1746	TGTCTTTATGTAGTCCT	mmu-mir-6395-p3_2ss10AG17AT	gp1a	0	0	0	1	0.001	0.001	0.001	0.662112
1747	GTACCTGAGTGGGGCC	mmu-mir-6394-p3_1ss3CA	gp1a	0	0	1	0	0.001	0.001	1.16303	0.001
1748	TCACTGTTGGCATGGC	mmu-mir-6393-p3_1ss12CA	gp1a	0	0	0	1	0.001	0.001	0.001	0.662112
1749	AGGCACGAGAGGACAATT	mmu-mir-6391-p3_2ss8GA18GT	gp2b	0	3	1	9	0.001	3.66615	1.16303	5.95901
1750	ATGAGAAGGACATGGAGC	mmu-mir-6388-p3_1ss11TC	gp1a	1	1	0	2	2.85452	1.22205	0.001	1.32422
1751	CCAGGGCAAGGAGGA	mmu-mir-6385-p5_1ss13TG	gp1a	0	0	0	1	0.001	0.001	0.001	0.662112
1752	GTCAGTGGCCAATACT	mmu-mir-6383-p3_1ss9GC	gp1a	0	0	0	1	0.001	0.001	0.001	0.662112
1753	TAATAAAAGCTGAGA	mmu-mir-6382-p3_1ss1AT	gp1a	0	0	1	0	0.001	0.001	1.16303	0.001
1754	AAGGAACAAAGCACA	mmu-mir-6381-p5_1ss8CA	gp1a	0	0	0	0.5	0.001	0.001	0.001	0.331056
1755	TGTGGACACTGGGAAT	mmu-mir-6380-p5_1ss7TC	gp1a	0	0	0	1	0.001	0.001	0.001	0.662112
1756	CTCTTAACTGCTGAGCC	mmu-mir-6380-p3_1ss3TC	gp1a	0	1	1	5	0.001	1.22205	1.16303	3.31056
1757	AGGTCAAGGTGTAGC	mmu-mir-6379-p5_1ss11CG	gp1a	0	0	0	3	0.001	0.001	0.001	1.98634
1758	AGAAGAGATACCTGAA	mmu-mir-6377-p5_1ss9AT	gp1a	0	0	1	2	0.001	0.001	1.16303	1.32422
1759	GAGATTAAGAACCATGA	mmu-mir-6376-p5_1ss8TA	gp1a	0	0	0	1	0.001	0.001	0.001	0.662112
1760	TGTGAACTGGCTGACTGC	mmu-mir-6375-p5_2ss7TC18TC	gp3b	1	1	1	6	2.85452	1.22205	1.16303	3.97267
1761	GGGGCTTTATGGGAA	mmu-mir-6373-p3_1ss2TG	gp1a	0	0	1	0	0.001	0.001	1.16303	0.001
1762	CTGAAGTAGTTTGTC	mmu-mir-6371-p5_1ss1TC	gp1a	0	0	0	0	0.001	0.001	0.001	0.001
1763	TTGTATCGATGTTATGT	mmu-mir-6370-p5_2ss7GC17AT	gp3b	0	0	0	0	0.001	0.001	0.001	0.001
1764	TCGTGTCTCTAGCTGCATATGTAGC	mmu-mir-6369-p3_1ss13TC	gp3b	0	0	0	8	0.001	0.001	0.001	5.29689
1765	AGCAGCTGGCAGCACC	mmu-mir-6368-p3_1ss14TA	gp1a	0	0	1	0	0.001	0.001	1.16303	0.001
1766	AAGCACGAACAGGAGTACA	mmu-mir-6367-p5_2ss6AC17TA	gp1a	0	0	0	2	0.001	0.001	0.001	1.32422
1767	TCATAGTAGAAGACC	mmu-mir-6365-p5_1ss2AC	gp1a	0	0	0	0	0.001	0.001	0.001	0.001
1768	AAGCATGAGGACCTGAGTTCAAT	mmu-mir-6364-p3_2ss13AC21GA	gp3b	0	1	0	3	0.001	1.22205	0.001	1.98634
1769	TCCTGTGATTGTCCCCT	mmu-mir-6363-p5_1ss15TC	gp1a	0	0	0	1	0.001	0.001	0.001	0.662112
1770	TCTGTAGACTGGACTGGCC	mmu-mir-6363-p3_1ss17TG	gp1a	0	3	3.5	4	0.001	3.66615	4.07061	2.64845
1771	CTGTGATGGTCAGGACT	mmu-mir-6362-p3_2ss10AT17AT	gp3b	1	0	0	1	2.85452	0.001	0.001	0.662112
1772	CCACATCCTGGAGAGCT	mmu-mir-6361-p3_1ss5TA	gp1a	0	0	0	2	0.001	0.001	0.001	1.32422
1773	AACCTTAGTGTGGCTCTG	mmu-mir-6360-p5_2ss12TG17AT	gp3b	0	0	0	0	0.001	0.001	0.001	0.001
1774	AGAGAAGGTTCTGGC	mmu-mir-6359-p5_1ss6TA	gp3b	0	0	0	2	0.001	0.001	0.001	1.32422
1775	CTCTTCAGGAAGCTC	mmu-mir-6359-p3_1ss4AT	gp3b	0	0	0	1	0.001	0.001	0.001	0.662112
1776	GTGATGGTTTGTATATGCTT	mmu-mir-6358-p3_1ss17CG	gp1a	0	0	0	0	0.001	0.001	0.001	0.001
1777	CAAGACAGTGCTGTA	mmu-mir-6355-p3_1ss4CG	gp1a	0	0	0	1	0.001	0.001	0.001	0.662112
1778	GACTGGCCCTGGGGATCG	mmu-mir-6354-p5_2ss5TG18AG	gp3b	0	0	0	1	0.001	0.001	0.001	0.662112
1779	AGTATGTGTCTGGTA	mmu-mir-6353-p3_1ss4GA	gp1a	0	1	0	0	0.001	1.22205	0.001	0.001
1780	AAATGGAGGACCGAACCC	mmu-mir-6351-p5_2ss12GC17AC	gp1a	0	1	0	0	0.001	1.22205	0.001	0.001
1781	AGAGATCCTCTGGTC	mmu-mir-6351-p3_1ss14GT	gp1a	0	0	0	1	0.001	0.001	0.001	0.662112
1782	TTCCTGGGCTTTGGGTA	mmu-mir-6348-p5_1ss1GT	gp1a	0	0	0	2	0.001	0.001	0.001	1.32422
1783	CTTGCTGGAGATGCT	mmu-mir-6347-p5_1ss3GT	gp3a	1	1	0	1	2.85452	1.22205	0.001	0.662112
1784	CCCAGAAGTCCTGAATCAGA	mmu-mir-6347-p3_2ss10TC20GA	gp2b	0	0	0	1	0.001	0.001	0.001	0.662112
1785	TGTCTGTGTTGAGCTGAGT	mmu-mir-6344-p3_2ss16CG18TG	gp3b	0	0	1	0	0.001	0.001	1.16303	0.001
1786	AGGAGCTGAGTGACA	mmu-mir-6343-p3_1ss10CG	gp1a	1	0	0	0	2.85452	0.001	0.001	0.001
1787	TGAGGATTGTTTTAAATC	mmu-mir-6342-p3_2ss9CG18GC	gp1a	0	0	0	1	0.001	0.001	0.001	0.662112
1788	AAAAATAGAAGGAGCCC	mmu-mir-6341-p5_1ss7TA	gp1a	0	0	1	2	0.001	0.001	1.16303	1.32422
1789	GTTCCTCAGGAGATAGTCTA	mmu-mir-6341-p3_2ss1CG18AC	gp1a	0	0	1	0	0.001	0.001	1.16303	0.001
1790	AGTGTTAGCCTGAGAA	mmu-mir-6339-p5_1ss9GC	gp1a	0	0	1	2	0.001	0.001	1.16303	1.32422
1791	ATCCTGGTTTCTCTGATG	mmu-mir-6338-p5_2ss15CG18TG	gp3b	0	0	0	1	0.001	0.001	0.001	0.662112
1792	TGATGGAAAATGTTAAT	mmu-mir-6336-p3_2ss14AT17AT	gp3b	0	1	0	0	0.001	1.22205	0.001	0.001
1793	CATTTTTAACAAGAACACT	mmu-mir-6335-p5_1ss6CT	gp1a	0	0	1	0	0.001	0.001	1.16303	0.001
1794	AAGAACACTGATGCTCT	mmu-mir-6335-p3_2ss16AC17AT	gp1a	0	0	0	0	0.001	0.001	0.001	0.001
1795	CATATTCTTCCAGCC	mmu-mir-6244-p3_1ss6GT	gp1a	0	0	0	0	0.001	0.001	0.001	0.001
1796	ACAGGACTCAACACT	mmu-mir-6237-p5	gp1a	0	0	1	0	0.001	0.001	1.16303	0.001
1797	TGGAGGGGCGGGAGGG	mmu-mir-615-p5_1ss1GT	gp1a	1	1	1	4	2.85452	1.22205	1.16303	2.64845
1798	AGGACAGGGCTCTCCGGCGC	mmu-mir-5627-p3	gp1a	0	0	0	2	0.001	0.001	0.001	1.32422
1799	CGCGGGTGACCCGGGT	mmu-mir-5625-p5_1ss2CG	gp1a	0	1	0	0	0.001	1.22205	0.001	0.001
1800	ATCCCGGGTGACCCGGGTTGGAGCTGCTGATTCAAGTG	mmu-mir-5625-p3	gp1a	0	0	0	2	0.001	0.001	0.001	1.32422
1801	GACTCTGCCTTAATTTTG	mmu-mir-5624-p5_2ss1AG17AT	gp3b	0	0	1	0	0.001	0.001	1.16303	0.001
1802	CTGGTTCTGGCTTTCAGCTGT	mmu-mir-5623-p3	gp1a	0	0	1	2	0.001	0.001	1.16303	1.32422
1803	GCCCTGAAGACAGAA	mmu-mir-5621-p5_1ss10GA	gp1a	0	0	0	0	0.001	0.001	0.001	0.001
1804	TTTTTGTTGGTTGTC	mmu-mir-5619-p5_1ss15TC	gp1a	0	0	0	0	0.001	0.001	0.001	0.001
1805	TCATTTTCTATCTCAGA	mmu-mir-5615-1-p3_1ss10GA	gp1a	0	0	0	0	0.001	0.001	0.001	0.001
1806	GATCTATCATGGGGGCT	mmu-mir-546-p5_2ss13TG17AT	gp1a	0	0	0	0	0.001	0.001	0.001	0.001
1807	TTAGAAGCAAAGTGATACTGG	mmu-mir-546-p3	gp1a	0	0	0	0	0.001	0.001	0.001	0.001
1808	AGTTGCCCGCGTGTTTTTCGCT	mmu-mir-543-p5	gp1a	0	0	0	1	0.001	0.001	0.001	0.662112
1809	CGGAGCCCAGCCACCTAGAC	mmu-mir-5135-p5	gp1a	0	0	0	1	0.001	0.001	0.001	0.662112
1810	GCCGAGAGGCTGGAGCTGC	mmu-mir-5133-p5	gp1a	0	0	4	3	0.001	0.001	4.65213	1.98634
1811	GGCGGCGGCGTCGGT	mmu-mir-5131-p5_1ss15AT	gp1a	0	2	0	1	0.001	2.4441	0.001	0.662112
1812	GCAGCGCACCGGGGCTCTCGTGGGCG	mmu-mir-5130-p5	gp1a	0	0	0	2	0.001	0.001	0.001	1.32422
1813	GGTCTTTCTAGCTCCTGTTTT	mmu-mir-5128-p5	gp1a	0	0	0	1	0.001	0.001	0.001	0.662112
1814	CTGCAGCTGCAGGAGCC	mmu-mir-5126-p5_1ss11GA	gp1a	0	0	0	2	0.001	0.001	0.001	1.32422
1815	TAAGGAGAGCCCCATGCCTTTGG	mmu-mir-5125-p5	gp1a	0	0	1	2	0.001	0.001	1.16303	1.32422
1816	AGGATGGCTCAGTGAGTA	mmu-mir-5124b-p5_1ss16CG	gp1a	0	0	1	1	0.001	0.001	1.16303	0.662112
1817	CAGAGGACCCAGGTT	mmu-mir-5124a-p3_1ss12AG	gp1a	0	1	4	8	0.001	1.22205	4.65213	5.29689
1818	TGCCATGGTGTGTAGATCCATA	mmu-mir-5123-p5	gp1a	1	5	2	5	2.85452	6.11025	2.32606	3.31056
1819	CCCGGGGCTGTGTCAGGT	mmu-mir-5122-p5	gp1a	0	1	4	1	0.001	1.22205	4.65213	0.662112
1820	GAGCTGGAGCTGACGGAG	mmu-mir-5122-p3_2ss15CG18AG	gp1a	0	0	0	2	0.001	0.001	0.001	1.32422
1821	AGAGTGGAGCTGAGTGC	mmu-mir-5120-p3_2ss12CG17GC	gp1a	0	1	0	0	0.001	1.22205	0.001	0.001
1822	CTTAGGAGGCAGAGGCAGG	mmu-mir-5118-p5_2ss16TC17TA	gp1a	0	0	0	2	0.001	0.001	0.001	1.32422
1823	AGGCCAGCCTGGGCT	mmu-mir-5118-p3_1ss13TG	gp1a	0	0	2	3	0.001	0.001	2.32606	1.98634
1824	TTCAGGCAGGGTCTTCATATCGAGA	mmu-mir-5116-p3	gp1a	0	0	0	2	0.001	0.001	0.001	1.32422
1825	TTGCAGTTCCTGTTCCAGATT	mmu-mir-5114-p3_2ss20AT21GT	gp1a	0	1	0	2	0.001	1.22205	0.001	1.32422
1826	TTCCATTCCCTCTGTGAC	mmu-mir-5108-p5_2ss2AT17GA	gp3b	0	0	1	0	0.001	0.001	1.16303	0.001
1827	ATGGAGGTAGAGCACT	mmu-mir-5108-p3_1ss5TA	gp3b	2	1	0	1	5.70904	1.22205	0.001	0.662112
1828	ACAAAAACAGCAACAACA	mmu-mir-5106-p5_2ss5CA18CA	gp3b	0	0	2	0	0.001	0.001	2.32606	0.001
1829	CCTGGGTCTGTAGCT	mmu-mir-5106-p3_1ss4AG	gp3b	1	0	1	1	2.85452	0.001	1.16303	0.662112
1830	CTTTTGTTTTGTTTTGTTTC	mmu-mir-5098-p5_2ss1GC20TC	gp1a	0	1	1	10	0.001	1.22205	1.16303	6.62112
1831	CGGCAGGACTGGGGT	mmu-mir-497b-p3_1ss1GC	gp1a	0	1	0	0	0.001	1.22205	0.001	0.001
1832	GAGAGGTTGTCCGTGTTGTCT	mmu-mir-494-p5	gp1a	0	1	1	2	0.001	1.22205	1.16303	1.32422
1833	CGTATATGTGTGTGTGTG	mmu-mir-467h-p3_1ss1TC	gp1a	0	0	1	2.66667	0.001	0.001	1.16303	1.76563
1834	TATGTATATATGTGTGTGTG	mmu-mir-467g-p5_1ss4AG	gp1a	0	0	0	5	0.001	0.001	0.001	3.31056
1835	GGGGTGGGGGTGTGTG	mmu-mir-467f-p5_1ss9TG	gp1a	0	1	0	2.25	0.001	1.22205	0.001	1.48975
1836	TGTGTGTTGGTGTGTGTGTGTGT	mmu-mir-467f-p3_1ss8AT	gp1a	0	1	0	2.08333	0.001	1.22205	0.001	1.3794
1837	TGTGTATGTGTGTTTGTGTG	mmu-mir-466l-p5_1ss5CT	gp1a	0	0	0	1.5	0.001	0.001	0.001	0.993168
1838	TTTGCATGTGTGTGAGC	mmu-mir-466k-p3_2ss2GT17TC	gp1a	0	0.0714286	1	0	0.001	0.0872893	1.16303	0.001
1839	GTGTGTGTGTGTGTG	mmu-mir-466j-p5	gp1a	0	0	1	1.91667	0.001	0.001	1.16303	1.26905
1840	TGTGTGTGTGCATGTGTGTGTATGTGTGT	mmu-mir-466j-p3_2ss2AG18AG	gp1a	0	0.0714286	0	3.20192	0.001	0.0872893	0.001	2.12003
1841	TGCCTGTGTGTGCATC	mmu-mir-466f-4-p3_1ss4AC	gp1a	0	0	1	0	0.001	0.001	1.16303	0.001
1842	CACACACACATACACACGCTT	mmu-mir-466f-3-p3_2ss20AT21CT	gp1a	1.58333	2.25	0	2.80952	4.51966	2.74961	0.001	1.86022
1843	GAACCGTTACCATTACTGA	mmu-mir-451b-p5_1ss18AG	gp1a	0.5	2	0	0	1.42726	2.4441	0.001	0.001
1844	ATGTGAGCGGCACCAGTCA	mmu-mir-449a-p3_2ss17CT18TC	gp1a	0	0	1	0	0.001	0.001	1.16303	0.001
1845	ATTGGATGGCTCCTCCACC	mmu-mir-432-p3_2ss2CT19TC	gp3b	0	1	0	0	0.001	1.22205	0.001	0.001
1846	AGGTTGCAGGGAGAA	mmu-mir-3971-p5_1ss5GT	gp1a	0	0	0	0	0.001	0.001	0.001	0.001
1847	AGTGAGCTGCAGCTGAGC	mmu-mir-3965-p5_2ss3AT18TC	gp1a	0	0	5	4.5	0.001	0.001	5.81516	2.9795
1848	GCTTATCAGACTGATGTTC	mmu-mir-3965-p3_1ss10CA	gp1a	0	0	0	1	0.001	0.001	0.001	0.662112
1849	TAGCATGGAGAACTC	mmu-mir-3964-p5_1ss6AT	gp1a	0	0	0	1	0.001	0.001	0.001	0.662112
1850	CCGGCGGCGGCGGCG	mmu-mir-3960-p3_1ss2TC	gp1a	1	5.5	3	3	2.85452	6.72128	3.4891	1.98634
1851	AGGCAGCACCCTCAGGAC	mmu-mir-378b-p5_2ss7TC18GC	gp1a	0	0	0	1	0.001	0.001	0.001	0.662112
1852	TGGGCTGGGCTGGAAATC	mmu-mir-3620-p5_2ss14GA17GT	gp3b	0	0	0	2	0.001	0.001	0.001	1.32422
1853	GGAAGAGGAGTGGGGCT	mmu-mir-3547-p5_2ss9GA17CT	gp1a	0	1	0	0	0.001	1.22205	0.001	0.001
1854	CACAGAGGATCCAGAT	mmu-mir-3475-p5_1ss9GA	gp1a	0	0	0	1	0.001	0.001	0.001	0.662112
1855	TCTCTCCAACCTTCATATTTGT	mmu-mir-3473g-p5	gp1a	0	1	1	1	0.001	1.22205	1.16303	0.662112
1856	CTGAGCCATCTCTCCAGCCCCTCC	mmu-mir-3473f-p5_2ss23TC24TC	gp1a	2	6.75	5.66667	12.1667	5.70904	8.24884	6.59052	8.05569
1857	TTCTCAGAGGACCCT	mmu-mir-3473e-p3_1ss15AT	gp1a	0	0	0	1	0.001	0.001	0.001	0.662112
1858	TGCTGAGCCCTCTCTCCAGCCCCC	mmu-mir-3473c-p5_1ss10AC	gp1a	2	1.75	0.666667	5.16667	5.70904	2.13859	0.775355	3.42091
1859	TGGTGAGATGGCTCAGT	mmu-mir-3473c-p3_1ss4GT	gp1a	1	1.5	1	1.33333	2.85452	1.83308	1.16303	0.882816
1860	CTGAGCCATCTCTCCAGCCC	mmu-mir-3473b-p5	gp1a	0	2.25	0.666667	0.666667	0.001	2.74961	0.775355	0.441408
1861	GAGCCATCTCACCAGCCCTGAA	mmu-mir-3473a-p5_1ss19AT	gp1a	0	0.25	0	1	0.001	0.305513	0.001	0.662112
1862	TCCAGCTTCTGGCTATTATAAATAAGGCTGC	mmu-mir-3472-p5	gp1a	1	0	1	4	2.85452	0.001	1.16303	2.64845
1863	TGCTAGTGTGTGCTC	mmu-mir-3471-1-p3_1ss10AG	gp3b	0	0	0	3	0.001	0.001	0.001	1.98634
1864	AGCCAGGGACTGACTACC	mmu-mir-344i-p3_2ss9TA18AC	gp3b	0	0	1	2	0.001	0.001	1.16303	1.32422
1865	CAACTGGTTCCAGGC	mmu-mir-344g-p3_1ss3GA	gp1a	0	0	0	0	0.001	0.001	0.001	0.001
1866	TTCCAGGACTTGCCT	mmu-mir-344e-p5_1ss12AG	gp1a	0	0	0	0	0.001	0.001	0.001	0.001
1867	CTGACAGTAAACAGC	mmu-mir-344c-p3_1ss13TA	gp1a	0	0	0	1	0.001	0.001	0.001	0.662112
1868	CTCGGAGCCTGGGGCA	mmu-mir-328-p5	gp1a	0	0	7	12	0.001	0.001	8.14122	7.94534
1869	CCCTGGTCCTGGTCCTGGCCCC	mmu-mir-3113-p3_1ss22TC	gp1a	0	0	1	0	0.001	0.001	1.16303	0.001
1870	GTTTATTCTGGAGCTGG	mmu-mir-3112-p3_2ss1AG17CG	gp1a	0	0	0	1	0.001	0.001	0.001	0.662112
1871	ATGGGCTGTCCTGTGCTCC	mmu-mir-3106-p3_1ss8TG	gp1a	0	1	1	2	0.001	1.22205	1.16303	1.32422
1872	GGTGGTGCAGGCAGGAGAGCC	mmu-mir-3102-p5	gp1a	3	3	0	0	8.56357	3.66615	0.001	0.001
1873	TGTCTTTGGGTGTCT	mmu-mir-3100-p5_1ss11AT	gp1a	0	0	0	1	0.001	0.001	0.001	0.662112
1874	GGGGATTGGGAAAGA	mmu-mir-3099-p3_1ss7GT	gp1a	0	0	2	0	0.001	0.001	2.32606	0.001
1875	GTGTCTCAGTTGCTCT	mmu-mir-3089-p5_1ss12TG	gp1a	0	0	0	2	0.001	0.001	0.001	1.32422
1876	AGCATATGCTGATCCTGGGC	mmu-mir-3089-p3_2ss6CA18AG	gp1a	0	0	0	1	0.001	0.001	0.001	0.662112
1877	TTGTTTATGAGCTCTGG	mmu-mir-3088-p5_1ss6CT	gp3a	0	0	2	0	0.001	0.001	2.32606	0.001
1878	GATGTTCATGAGCTCTGC	mmu-mir-3088-p3_2ss2TA18GC	gp2b	0	0	1	0	0.001	0.001	1.16303	0.001
1879	GTGTGTGTGTCTGTGTGT	mmu-mir-3082-p5_1ss18GT	gp1a	0	0	0	1.45	0.001	0.001	0.001	0.960062
1880	TTTCCGCTCAGTAGGCAGG	mmu-mir-3074-2-p3_2ss5AC18CG	gp1a	0	1	0	0	0.001	1.22205	0.001	0.001
1881	AAGAATCCATCACCA	mmu-mir-3071-p3_1ss13TC	gp1a	0	0	1	0	0.001	0.001	1.16303	0.001
1882	CTTCACCAAAATCACT	mmu-mir-3065-p5_1ss6AC	gp1a	0	1	8	4	0.001	1.22205	9.30426	2.64845
1883	GCCTGGCTGGAGATT	mmu-mir-3063-p5_1ss15CT	gp1a	0	0	1	1	0.001	0.001	1.16303	0.662112
1884	AGAAGCCAGGGAGAAT	mmu-mir-3062-p5_1ss1GA	gp1a	0	1	0	1	0.001	1.22205	0.001	0.662112
1885	GGGCGTGGGGGTGGGGG	mmu-mir-3060-p5_1ss17AG	gp1a	0	2	1	1	0.001	2.4441	1.16303	0.662112
1886	TGTGTGTATATGTATGTGTGTGT	mmu-mir-297b-p5_2ss21CT22AG	gp1a	0	0	0	1.125	0.001	0.001	0.001	0.744876
1887	ATATACATACGCACATACCCATT	mmu-mir-297a-2-p3_1ss23AT	gp1a	0	2	1	1	0.001	2.4441	1.16303	0.662112
1888	TATGTATGTGTGTATGTATGTCT	mmu-mir-297a-1-p5_2ss10AG22GC	gp3b	0	2	0	2	0.001	2.4441	0.001	1.32422
1889	AAGGAGCTCACAGTCTATTT	mmu-mir-28b-p5_1ss13AG	gp1a	0	1	1.5	3	0.001	1.22205	1.74455	1.98634
1890	CCCCGTGGCCTCCCGGGG	mmu-mir-2861-p5_2ss5CG18AG	gp3b	0	1	0	1	0.001	1.22205	0.001	0.662112
1891	GCCGGAGCCAGAGACC	mmu-mir-219c-p3_1ss16TC	gp1a	0	0	1	0	0.001	0.001	1.16303	0.001
1892	CCCTGAACTCCTGCT	mmu-mir-2183-p5_1ss7CA	gp3a	0	1	0	0	0.001	1.22205	0.001	0.001
1893	GGTTCTGAGAATCTGCC	mmu-mir-2183-p3_2ss7AG17AC	gp3a	0	0	0	0	0.001	0.001	0.001	0.001
1894	AGAGGTCCAGGACTGG	mmu-mir-2139-p5_1ss6GT	gp1a	1	0	0	0	2.85452	0.001	0.001	0.001
1895	CTGCACTGCTCCTGGTG	mmu-mir-2139-p3_2ss5GA17AG	gp1a	0	0	0	0	0.001	0.001	0.001	0.001
1896	GGCGGAGGCTGCGGCT	mmu-mir-207-p3	gp1a	0	0	0	1	0.001	0.001	0.001	0.662112
1897	AGTTTGTGGTTTTGG	mmu-mir-206-p3_1ss4GT	gp1a	0	1	0	0	0.001	1.22205	0.001	0.001
1898	GAAGAAGGCTGGGAAGC	mmu-mir-204-p3_2ss5GA17GC	gp1a	0	0	0	1	0.001	0.001	0.001	0.662112
1899	GTTGGAGGAAATATGTCACTGGGGA	mmu-mir-1970-p5_1ss13GA	gp1a	0	1	3	1	0.001	1.22205	3.4891	0.662112
1900	GAAGCTCAGCCAGGC	mmu-mir-1970-p3_1ss10TC	gp1a	1	0	0	0	2.85452	0.001	0.001	0.001
1901	AGTTTTGAACTCGCC	mmu-mir-196a-2-p3_1ss14GC	gp1a	0	0	0	1	0.001	0.001	0.001	0.662112
1902	CTCAATTTCTGGTCT	mmu-mir-1969-p3_1ss4CA	gp1a	0	1	0	1	0.001	1.22205	0.001	0.662112
1903	CTGAATTCTGTCTCTT	mmu-mir-1967-p5_1ss12TC	gp1a	0	0	0	2	0.001	0.001	0.001	1.32422
1904	AAGGTGCAGAATTCC	mmu-mir-1967-p3_1ss4AG	gp1a	0	0	0	1	0.001	0.001	0.001	0.662112
1905	TGTGAAGGACTCGGCCT	mmu-mir-1963-p3_2ss3GT17CT	gp1a	0	0	1	0	0.001	0.001	1.16303	0.001
1906	GTCTGTCTGCCTCTCTC	mmu-mir-1962-p5_1ss1AG	gp1a	0	0	1	1	0.001	0.001	1.16303	0.662112
1907	CTCTCTTCTGCAGCACTGACT	mmu-mir-1960-p3	gp1a	0	1	1	1	0.001	1.22205	1.16303	0.662112
1908	TTGGCATGAATTACT	mmu-mir-195b-p3_1ss6TA	gp1a	0	0	0	2	0.001	0.001	0.001	1.32422
1909	TTACTGCTTCCACTTTCCTATAG	mmu-mir-1958-p5	gp1a	1	1	0	0	2.85452	1.22205	0.001	0.001
1910	GCATGTGCAAGGCCCTGAGTT	mmu-mir-1957a-p3	gp1a	0	0	1	0	0.001	0.001	1.16303	0.001
1911	CCCTGGCTGGCACCTGGACGTTT	mmu-mir-1956-p3_2ss22AT23GT	gp1a	1	0	0	4	2.85452	0.001	0.001	2.64845
1912	CGTTCCCCTCTTCCT	mmu-mir-1953-p3_1ss1GC	gp1a	0	1	7	1	0.001	1.22205	8.14122	0.662112
1913	GCTAAAACTCTTGCC	mmu-mir-1951-p3_1ss7CA	gp1a	0	0	0	1	0.001	0.001	0.001	0.662112
1914	GTTGGCATTTTGGGC	mmu-mir-1949-p5_1ss10CT	gp1a	0	0	0	0	0.001	0.001	0.001	0.001
1915	AGGCAGGCGGATTTCTGA	mmu-mir-1946a-p3_1ss8TC	gp1a	0	3.5	1	1	0.001	4.27718	1.16303	0.662112
1916	TCCCGTCAGCCCCCGAGAAAAC	mmu-mir-1945-p5	gp1a	0	0	0	1	0.001	0.001	0.001	0.662112
1917	AGGCTTGAGGTTTTGAA	mmu-mir-1941-p5_2ss8GA17GA	gp1a	0	0	0	1	0.001	0.001	0.001	0.662112
1918	GCCTTCCATTGGTTAAGACCTC	mmu-mir-1940-p3	gp1a	0	0	0	1	0.001	0.001	0.001	0.662112
1919	TGGGACTTGTAGTTCGGTCTTCGCTT	mmu-mir-1938-p5	gp1a	0	0	2	0	0.001	0.001	2.32606	0.001
1920	GGATGAACTGCAGTT	mmu-mir-1938-p3_1ss3CA	gp1a	0	0	1	0	0.001	0.001	1.16303	0.001
1921	CTGCTGTGAACTTGCC	mmu-mir-1936-p3_1ss13GT	gp1a	0	1	0	2	0.001	1.22205	0.001	1.32422
1922	CTGGCCCTGAGTCTCCGA	mmu-mir-1932-p5	gp1a	0	0	1	1	0.001	0.001	1.16303	0.662112
1923	AGGGCTGGTGAGATGGCT	mmu-mir-1931-p3_1ss11CA	gp1a	0	1	0	1	0.001	1.22205	0.001	0.662112
1924	ATTCTAGGCAAGTGCTCTACCACTGAGC	mmu-mir-1928-p5_1ss4GC	gp1a	0	0	0	5	0.001	0.001	0.001	3.31056
1925	CTCTACCACTGAGCT	mmu-mir-1928-p3	gp1a	0	0	0	3	0.001	0.001	0.001	1.98634
1926	ACCATGTGCATGTAGGTTCA	mmu-mir-1927-p5	gp1a	0	0	0	1	0.001	0.001	0.001	0.662112
1927	CCACCCCCACTCCCC	mmu-mir-1907-p5_1ss4GC	gp1a	0	0	1	0	0.001	0.001	1.16303	0.001
1928	CCTAGGGTTGTTGTGAGAATTAAATGAACTGCA	mmu-mir-1906-1-p5	gp1a	0	0	0	1	0.001	0.001	0.001	0.662112
1929	GTGAGAATTAAATGAACTGCAGCA	mmu-mir-1906-1-p3	gp1a	0	0	1	1	0.001	0.001	1.16303	0.662112
1930	TCCCGTGGGGCCCAC	mmu-mir-1905-p3_1ss5TG	gp1a	0	0	0	0	0.001	0.001	0.001	0.001
1931	CTGTTCTGTTCCTCT	mmu-mir-1904-p5_1ss9CT	gp1a	0	0	0	1	0.001	0.001	0.001	0.662112
1932	TTCCTGGAAGAGGAACT	mmu-mir-1903-p3_2ss1CT17AT	gp1a	2	0	0	1	5.70904	0.001	0.001	0.662112
1933	TGGGAGTGTTTGCTGTATAATTGGAC	mmu-mir-1902-p5	gp1a	0	0	0	2	0.001	0.001	0.001	1.32422
1934	TGAGAAGCTAGAAGA	mmu-mir-1900-p5_1ss3GA	gp1a	0	0	0	1	0.001	0.001	0.001	0.662112
1935	GACTTCAGATTCTGCT	mmu-mir-1899-p3_1ss3TC	gp1a	0	0	0	0	0.001	0.001	0.001	0.001
1936	TTTGACCTTAATACT	mmu-mir-1898-p3_1ss9AT	gp1a	0	0	2	0	0.001	0.001	2.32606	0.001
1937	CATGGACTCTCTGACGG	mmu-mir-1896-p3_1ss15TC	gp1a	0	0	0	1	0.001	0.001	0.001	0.662112
1938	CCACCTGCCTCTGCC	mmu-mir-1894-p5_1ss13TG	gp1a	0	1	0	0	0.001	1.22205	0.001	0.001
1939	CTGCTGTGGAGCTGGCT	mmu-mir-1894-p3_2ss13AT17AT	gp1a	0	0	0	1	0.001	0.001	0.001	0.662112
1940	CGGAGAGGTATCTGCTGCGCCTGAGATGAGTAA	mmu-mir-1893-p5	gp1a	0	0	1	1	0.001	0.001	1.16303	0.662112
1941	TACTCTTGACCAAAGTTTTGTAAGAAAC	mmu-mir-1892-p5	gp1a	0	1	0	0	0.001	1.22205	0.001	0.001
1942	TGGGGCTGGGAGGGCGGT	mmu-mir-1668-p5_2ss16AG18GT	gp1a	0	0	0	1	0.001	0.001	0.001	0.662112
1943	CATAAAGTAGGAAGCACTA	mmu-mir-142b-p5_1ss14AG	gp1a	0	0.5	0	0	0.001	0.611025	0.001	0.001
1944	GGTGACTGTACTGTC	mmu-mir-142b-p3_1ss9CT	gp1a	0	0	1	0	0.001	0.001	1.16303	0.001
1945	CTATGTGATTTCTGC	mmu-mir-135b-p5_1ss11GT	gp1a	0	0	0	3	0.001	0.001	0.001	1.98634
1946	GGTTTCAGTTGGGTC	mmu-mir-133c-p3_1ss11TG	gp1a	0	0	2	1	0.001	0.001	2.32606	0.662112
1947	CAAGCAGACGCCTAGAGAACTGTCT	mmu-mir-1291-p3	gp1a	0	0	0	3	0.001	0.001	0.001	1.98634
1948	TGAAGATCAGAGACT	mmu-mir-124-2-p5_1ss2CG	gp1a	0	0	2	3	0.001	0.001	2.32606	1.98634
1949	CCGAGCTGCAGGAGAGC	mmu-mir-1231-p5_2ss2AC17AC	gp1a	0	0	1	4	0.001	0.001	1.16303	2.64845
1950	CTCCCTCTCCCCCCG	mmu-mir-1224-p3_1ss15AG	gp1a	0	1	0	0	0.001	1.22205	0.001	0.001
1951	CCCGGCTCCGGGACT	mmu-mir-1199-p3_1ss12TG	gp1a	0	0	0	0.5	0.001	0.001	0.001	0.331056
1952	AAGGACATTGGAAGAAGGGAGTCTAGCTCTTGCTCT	mmu-mir-1194-p5_1ss36CT	gp1a	0	2	1	12	0.001	2.4441	1.16303	7.94534
1953	CTTTTTGTTTGTTTGTTTT	mmu-mir-1192-p3_1ss16CT	gp1a	0	1	2.5	7	0.001	1.22205	2.90758	4.63478
1954	CTCTGTCTGGGGTGC	mmu-mir-1190-p3_1ss12AG	gp1a	0	0	0	1	0.001	0.001	0.001	0.662112
1955	CACCCTGCTGCTGAATAATG	mmu-mir-1188-p3_2ss16GT18CA	gp1a	0	0	0	2	0.001	0.001	0.001	1.32422
1956	CACACACACACACACACAC	mmu-mir-1187-p5_1ss19TC	gp1a	1.33333	0	0.333333	1.83333	3.80603	0.001	0.387677	1.21387
1957	CACACACACACACACA	mmu-mir-1187-p3	gp1a	0	1.25	3.5	5.96786	0.001	1.52756	4.07061	3.95139
1958	TGCTGGTGGTGGCTGCTGA	mmu-mir-105-p5_2ss5TG18TG	gp3b	0	0	1	0	0.001	0.001	1.16303	0.001
1959	CAATCATGTGTAGTGCCAATAT	mmu-miR-96-3p	gp1a	0	0	1	3	0.001	0.001	1.16303	1.98634
1960	AGGGACGGGACGTGGTGCAGTGTT	mmu-miR-92b-5p	gp1a	0	2	0	1	0.001	2.4441	0.001	0.662112
1961	ATAAAGCTAGATAACCGAAAGT	mmu-miR-9-3p	gp1a	2	4	1	2.33333	5.70904	4.8882	1.16303	1.54493
1962	TACTGAGAATGGGTAGCAGTCACT	mmu-miR-883b-5p_R+2	gp1a	0	0	1	0	0.001	0.001	1.16303	0.001
1963	TAACTGCAACAGCTCTCAGTATT	mmu-miR-883a-3p_R+1	gp1a	0	0	2	0	0.001	0.001	2.32606	0.001
1964	AACTGTGTCTTTTCTGAATAGT	mmu-miR-881-3p_1ss22AT	gp1a	2	1	1	1	5.70904	1.22205	1.16303	0.662112
1965	TACTCCATCCTCTCTGAGTAGA	mmu-miR-880-3p	gp1a	0	0	2	0	0.001	0.001	2.32606	0.001
1966	CTTATGGCTTCAAGCTTTCGGT	mmu-miR-879-3p_L-1R+1	gp1a	0	0	0	2	0.001	0.001	0.001	1.32422
1967	TATCTAGTTGGATGTCAAGACAC	mmu-miR-878-5p_R+1	gp1a	1	0	1	0	2.85452	0.001	1.16303	0.001
1968	TGGATTTCTCTGTGAATCACT	mmu-miR-876-5p_R-1	gp1a	0	0	0	0	0.001	0.001	0.001	0.001
1969	CGGCCCCACGCACCAGGGTAAGA	mmu-miR-874-5p_R+1	gp1a	0	1	5	6	0.001	1.22205	5.81516	3.97267
1970	TGCAGGAACTTGTGAGTCTCC	mmu-miR-873a-5p_L+1R-1	gp1a	1	0	0	0	2.85452	0.001	0.001	0.001
1971	GAGACTGACAAGTTCCCGGGA	mmu-miR-873a-3p	gp1a	1	0	0	1	2.85452	0.001	0.001	0.662112
1972	TATTCAGATTAGTGCCAGT	mmu-miR-871-5p_R-4	gp1a	0	1	0	0	0.001	1.22205	0.001	0.001
1973	TGTGCCTTGCAACTTCCGAGCCGGAT	mmu-miR-8120_R+4	gp1a	0	1	0	2	0.001	1.22205	0.001	1.32422
1974	GAGGAGAGGGAGCTAGGGTCA	mmu-miR-8119_R+1	gp1a	0	2	1	1	0.001	2.4441	1.16303	0.662112
1975	AAGGATCCGGGGCTAGTTGGC	mmu-miR-8116	gp1a	0	2	0	0	0.001	2.4441	0.001	0.001
1976	CCGCAATAGCAACAAGGGCTCT	mmu-miR-8115	gp1a	2	1	2	12	5.70904	1.22205	2.32606	7.94534
1977	TACACCGGGCATGGTAGTGTACT	mmu-miR-8111_L+3R-1_1ss23AT	gp1a	0	0	3	4	0.001	0.001	3.4891	2.64845
1978	GGCGACTGGCGAGACCCGAAGT	mmu-miR-8105_L-1R+1	gp1a	1	0	0	0	2.85452	0.001	0.001	0.001
1979	AACAAGGAAAATGTCCGGGCT	mmu-miR-8097_R-1	gp1a	1	1	0	6	2.85452	1.22205	0.001	3.97267
1980	CTGGGCACGGTAGCTGAAGAGT	mmu-miR-8096_L+2	gp1a	1	1	1	0	2.85452	1.22205	1.16303	0.001
1981	AACTGAAGGACAACGAGAAGA	mmu-miR-8094	gp1a	0	2	3	9	0.001	2.4441	3.4891	5.95901
1982	TAGCTGGGCATGATCTGATGAGC	mmu-miR-7688-5p	gp1a	1	5	0	8	2.85452	6.11025	0.001	5.29689
1983	AGGCGGGGAACCTGAGGCGCAGGCT	mmu-miR-7687-5p	gp1a	0	2	0	2	0.001	2.4441	0.001	1.32422
1984	CCACTCAGTCGCCCCGCCACT	mmu-miR-7687-3p_1ss21AT	gp1a	0	1	1	1	0.001	1.22205	1.16303	0.662112
1985	ACCTTCCGGTTTCTTCAAGTCT	mmu-miR-7685-5p_R-2	gp1a	0	0	3	5	0.001	0.001	3.4891	3.31056
1986	AGAAAGGGCACTGACAGGA	mmu-miR-7681-3p_R-3	gp1a	1	0	0	0	2.85452	0.001	0.001	0.001
1987	AGGCTGGCACCAGGATCCCTGA	mmu-miR-7679-5p_R+2	gp1a	0	0	3	9	0.001	0.001	3.4891	5.95901
1988	AGGATCCCAGGGTACCAACCAGT	mmu-miR-7679-3p_L-1_1ss24CT	gp1a	0	0	0	1	0.001	0.001	0.001	0.662112
1989	TCCGGTGCTCACTCTGCCCACT	mmu-miR-7676-3p_1ss22AT	gp1a	1	1	0	4	2.85452	1.22205	0.001	2.64845
1990	TTGTTTCATTTGTTCGTGACT	mmu-miR-7675-3p_L+1R-1	gp1a	0	1	1	1	0.001	1.22205	1.16303	0.662112
[truncated: 2,435 more rows]

## Sheet: Table 2 overlap >1.5
* Only mmu miR present in both plasma and liver and having a Log2 greater than 1.5 or lesser than -1.5 for plasma samples (P0 or P4) are presented. MiRNAs are sorted according to the total number of reads in plasma samples.
				Normalized data, plasma		Total number of reads (P0+P4)	Log2 fold change		Normalized data, liver		Log2 fold change
				NTBC-treated	untreated 4 weeks				NTBC-treated	untreated 4 weeks
Index	miR_seq	miR_name	group	RNAP0	RNAP4		(RNAP4/RNAP0)		RNAL0	RNAL4	(RNAL4/RNAL0)
41	CTGACCTATGAATTGACAGCC	mmu-miR-192-5p	gp1a	333335	64636.7	397972	-2.36655		415935	112450	-1.88708
11	TCCTGTACTGAGCTGCCCCGAGT	mmu-miR-486-5p_R+1	gp1a	242916	48666.3	291582	-2.31946		3051.21	2718.3	-0.166679
33	TAGCTTATCAGACTGATGTTGA	mmu-miR-21a-5p	gp1a	31374.1	120886	152261	1.94601		124260	235686	0.923505
68	TACCCTGTAGAACCGAATTTGT	mmu-miR-10b-5p_R-1	gp1a	105854	32047.1	137901	-1.72382		370.426	930.267	1.32846
50	TCAGTGCACTACAGAACTTTGT	mmu-miR-148a-3p	gp1a	77032.1	15401.5	92433.6	-2.32239		130433	25935.9	-2.33029
76	AGAGGTAGTAGGTTGCATAGTT	mmu-let-7d-5p	gp1a	3100.25	9470.69	12570.9	1.61109		19799.5	16077.1	-0.300455
48	CTAGACTGAGGCTCCTTGAGG	mmu-miR-151-3p	gp1a	8680.6	2670.18	11350.8	-1.70086		5024.3	4052.12	-0.310244
79	TGAGGTAGTAGGTTGTATAGTT	mmu-let-7a-5p	gp1a	1997.27	5736.78	7734.05	1.52221		32336	22043.7	-0.552774
70	CCGCACTGTGGGTACTTGCT	mmu-miR-106b-3p_R-2	gp1a	5629.12	1918.62	7547.74	-1.55284		165.151	258.886	0.648533
352	TGAGGGGCAGAGAGCGAGACTTT	mmu-miR-423-5p	gp1a	3853.6	1075.4	4929.01	-1.84133		1295.62	1758.57	0.440762
369	ACTGGACTTGGAGTCAGAAG	mmu-miR-378c_R-1	gp1a	3928.77	958.902	4887.68	-2.03462		762.561	395.943	-0.945561
36	TAATACTGCCTGGTAATGATGAC	mmu-miR-200b-3p_R+1	gp1a	666.531	3139.24	3805.78	2.23567		603.032	2333.61	1.95226
59	CATCATCGTCTCAAATGAGTCT	mmu-miR-136-3p_L+1R-1	gp1a	727.903	2880.37	3608.28	1.98444		284.943	2606.73	3.1935
217	TGAGGTAGTAAGTTGTATTGTT	mmu-miR-98-5p	gp1a	365.379	1655.84	2021.22	2.1801		1616.52	1552.96	-0.0578721
596	TGTAGTGTTTCCTACTTTATGG	mmu-miR-142-3p_R-1	gp1a	339.688	1129.17	1468.86	1.73299		126.77	288.681	1.18726
14	AGGTTACCCGAGCAACTTTGCAT	mmu-miR-409-5p	gp1a	282.598	1173.17	1455.77	2.05359		225.628	4575.85	4.34202
463	TATGCAAGGGCAAGCTCTCT	mmu-miR-300-3p_R-2	gp1a	216.944	980.085	1197.03	2.17559		88.3904	898.486	3.34553
645	TGAGGTAGGAGGTTGTATAGTT	mmu-let-7e-5p	gp1a	122.697	871.241	993.938	2.82797		1108	1803.5	0.702843
379	TTTGTTCGTTCGGCTCGCGTGA	mmu-miR-375-3p	gp1a	742.176	238.3	980.476	-1.63898		8.14122	17.877	1.13479
328	CAACCTGGAGGACTCCATGCTGT	mmu-miR-490-3p_R+1	gp1a	833.52	144.202	977.722	-2.53113		8.14122	7.28323	-0.160668
515	TCCTTCATTCCACCGGAGTCTGA	mmu-miR-205-5p_R+1	gp1a	787.848	146.646	934.494	-2.42558		12.7934	5.29689	-1.27218
526	CTCACCTGGAGCATGTTTTCT	mmu-miR-1983	gp1a	59.945	823.662	883.607	3.78034		47.6843	301.592	2.66101
349	TAATACTGTCTGGTAATGCCGT	mmu-miR-429-3p	gp1a	179.835	613.877	793.712	1.77128		32.5649	103.952	1.67452
589	AAAGTTCTGAGACACTCCGACT	mmu-miR-148a-5p	gp1a	699.358	91.6538	791.012	-2.93176		973.458	174.797	-2.47743
376	ATCATAGAGGAACATCCACTT	mmu-miR-376b-3p	gp1a	22.8362	606.137	628.973	4.73025		55.8255	489.632	3.1327
398	TGGCAGTGTCTTAGCTGGTTGT	mmu-miR-34a-5p	gp1a	62.7995	521.816	584.615	3.05472		219.813	736.268	1.74395
360	CGAATGTTGCTCGGTGAACCCCT	mmu-miR-409-3p_L+1	gp1a	71.363	507.151	578.514	2.82917		86.0644	1385.14	4.00847
396	AGGCAGTGTAGTTAGCTGATTGC	mmu-miR-34c-5p	gp1a	57.0904	437.494	494.585	2.93794		12.7934	604.177	5.5615
357	TAGTAGACCGTATAGCGTACG	mmu-miR-411-5p	gp1a	119.89	367.837	487.727	1.61736		84.9013	553.525	2.70479
432	CAGCAGCAATTCATGTTTTGGA	mmu-miR-322-5p	gp1a	102.763	362.949	465.712	1.82045		109.325	446.263	2.02927
502	TCTGTCATTCTGTAGGCCAATA	mmu-miR-215-3p_R+1	gp1a	362.524	101.43	463.954	-1.83759		1.16303	0.662112	-0.812744
580	TTAATGCTAATTGTGATAGGGGT	mmu-miR-155-5p	gp1a	77.0721	305.513	382.585	1.98695		37.217	148.975	2.00104
518	TAATACTGCCGGGTAATGATGGA	mmu-miR-200c-3p	gp1a	58.5177	318.344	376.862	2.44364		41.2876	89.054	1.10897
537	TATGAGTATTCTGCCTAAATGT	mmu-miR-1948-5p_L-1R+2	gp1a	265.471	68.4348	333.905	-1.95575		767.601	252.927	-1.60164
602	AGGACTCCATTTGTTTTGATGAT	mmu-miR-136-5p_L+3R-2	gp1a	48.5269	257.853	306.38	2.40969		10.4673	357.54	5.09415
324	AAACAAACATGGTGCACTTCTT	mmu-miR-495-3p	gp1a	11.4181	240.744	252.162	4.39811		12.7934	317.152	4.63171
373	TGAATCACACAAAGGCAACTTTT	mmu-miR-377-3p_L+3R-2	gp1a	39.9633	200.416	240.38	2.32625		15.1194	180.094	3.57428
584	TAGGTTCTGTGATACACTCCGACT	mmu-miR-152-5p	gp1a	174.126	58.6584	232.784	-1.56972		90.7165	56.2795	-0.688756
359	AATATAACACAGATGGCCTGT	mmu-miR-410-3p	gp1a	8.56357	208.971	217.534	4.60895		16.2824	471.424	4.85563
617	GAAGCTCAGAGGGCTCTGATT	mmu-miR-127-5p_L-2R+1	gp1a	28.5452	177.197	205.743	2.63404		15.1194	116.532	2.94625
306	GCTTGTGATGAGACATCT	mmu-miR-5121_L-1R-2	gp1a	11.4181	179.641	191.06	3.97573		50.0104	60.9143	0.284553
289	AAAGCATCGCGAAGGCCC	mmu-miR-6240_L-2R-6	gp1a	37.1088	147.868	184.977	1.99448		459.398	901.134	0.971998
332	GTCATACACGGCTCTCCTCTCT	mmu-miR-485-3p_L-1R+1	gp1a	19.9817	164.977	184.958	3.04552		13.9564	362.837	4.70033
538	TTTAGGCAGAGCACTCGTACAG	mmu-miR-1948-3p	gp1a	145.581	31.7733	177.354	-2.19593		966.48	256.237	-1.91526
603	TGTGACTGGTTGACCAGAGGGG	mmu-miR-134-5p	gp1a	39.9633	125.871	165.835	1.6552		30.2388	159.569	2.39971
422	CAAAGCACAGGGCCTGCAGAGA	mmu-miR-330-3p_L-1	gp1a	117.035	35.4395	152.475	-1.72352		60.4777	33.1056	-0.869328
387	AATTGCACGGTATCCATCTGTAT	mmu-miR-363-3p_R+1	gp1a	111.326	39.1056	150.432	-1.50935		10.4673	21.8497	1.06172
339	TATGTGCCTTTGGACTACATCGT	mmu-miR-455-5p_R+1	gp1a	102.763	30.5513	133.314	-1.75001		165.151	23.1739	-2.83321
269	CTCACAGCTCTGGTCCTTGGA	mmu-miR-673-5p_R-1	gp1a	34.2543	98.9861	133.24	1.53094		3.4891	100.641	4.85022
367	TATGTAACATGGTCCACTAAC	mmu-miR-379-3p_R-1	gp1a	17.1271	114.873	132	2.74568		20.9346	138.712	2.72814
561	TCTGATCGTTCACCTCCATAC	mmu-miR-1843a-3p_R-1	gp1a	97.0537	32.9954	130.049	-1.55652		74.4341	37.0783	-1.00539
293	TACAGTTGTTCAACCAGTTACT	mmu-miR-582-5p_L-1R+1	gp1a	8.56357	118.539	127.102	3.79101		3.4891	182.743	5.71082
298	AAACATTCGCGGTGCACTTCTTT	mmu-miR-543-3p_R+1	gp1a	0.001	122.205	122.206	16.8989		12.7934	354.23	4.79122
370	CTGGACTTGGAGTCAGAAG	mmu-miR-378b_R-1	gp1a	92.2962	24.441	116.737	-1.91697		10.2735	7.17288	-0.518297
279	ACCAGGAGGCTGAGGTCCCTTA	mmu-miR-665-3p_R+2	gp1a	17.1271	95.32	112.447	2.47649		18.6085	146.989	2.98167
552	TAAGGTGCATCTAGTGCAGATAGA	mmu-miR-18a-5p_R+1	gp1a	17.1271	94.0979	111.225	2.45788		16.2824	27.1466	0.737453
553	ACTGCCCTAAGTGCTCCTTCT	mmu-miR-18a-3p_R-1	gp1a	94.1992	15.8867	110.086	-2.5679		6.97819	5.95901	-0.227782
409	TCGGTCGATCGGTCGGTCGGT	mmu-miR-341-3p	gp1a	17.1271	89.2097	106.337	2.38092		9.30426	115.87	3.63847
388	AATCCTTGGAACCTAGGTGTGAAT	mmu-miR-362-5p	gp1a	22.8362	81.8774	104.714	1.84214		95.3686	126.463	0.407132
347	TGTCTTGCAGGCCGTCATGC	mmu-miR-431-5p_R-1	gp1a	5.70904	73.323	79.0321	3.68295		3.4891	174.797	5.64669
374	AACATAGAGGAAATTTCACGT	mmu-miR-376c-3p	gp1a	0.001	74.5451	74.5461	16.1858		3.4891	46.3478	3.73158
307	GACAGAGGAGGAGAGAGATCCTGT	mmu-miR-5113_L+1	gp1a	54.2359	17.1087	71.3446	-1.66452		4.65213	3.97267	-0.227782
628	TAGGTCACCCGTTTTACTATC	mmu-miR-1193-3p	gp1a	0.001	68.4348	68.4358	16.0624		72.108	655.491	3.18434
384	AATAATACATGGTTGATCTTT	mmu-miR-369-3p	gp1a	5.70904	58.6584	64.3675	3.36102		5.81516	98.6546	4.0845
416	TTCAGCTCCTATATGATGCCT	mmu-miR-337-3p	gp1a	11.4181	51.3261	62.7442	2.16837		4.65213	28.4708	2.61352
227	TGTCCTCTTCTCCCTCCTCCCA	mmu-miR-877-3p	gp1a	45.6724	15.8867	61.559	-1.52351		17.4455	16.5528	-0.0757788
358	TATGTAACACGGTCCACTAAC	mmu-miR-411-3p_R-1	gp1a	2.85452	57.4364	60.2909	4.33064		9.30426	61.2453	2.71864
308	CATGCCTTTTGCTCTGCACTCA	mmu-miR-511-5p_L+1	gp1a	51.3814	8.55435	59.9357	-2.58652		46.5213	41.713	-0.157393
529	CATCTAACCCTGGCCTTTGACA	mmu-miR-1981-3p_R+1	gp1a	14.2726	41.5497	55.8223	1.54159		112.814	168.838	0.581696
302	AGGTCAGAGGTCGATCCTGGGC	mmu-miR-540-3p_R+2	gp1a	11.4181	43.9938	55.4119	1.94598		5.81516	84.0882	3.85401
448	GTTCCTGCTGAACTGAGCCAGT	mmu-miR-3074-5p	gp1a	39.9633	14.0536	54.0169	-1.50774		4.07061	6.95217	0.772218
581	TAGGTTATCCGTGTTGCCTTCG	mmu-miR-154-5p	gp1a	5.70904	46.4379	52.147	3.02398		6.97819	43.0373	2.62466
363	AATCATTCACGGACAACACTTT	mmu-miR-382-3p_L+2R-2	gp1a	11.4181	40.3277	51.7458	1.82045		5.81516	29.795	2.35718
642	CTGTACAGGCCACTGCCTTGCT	mmu-let-7g-3p_L-1R+1	gp1a	11.4181	39.1056	50.5237	1.77606		26.7497	7.28323	-1.87687
346	ATCATGATGGGCTCCTCGGTGT	mmu-miR-433-3p	gp1a	11.4181	36.6615	48.0796	1.68295		3.4891	117.194	5.0699
559	AGGGGCTGGCTTTCCTCTGGT	mmu-miR-185-3p	gp1a	37.1088	8.55435	45.6631	-2.11703		12.7934	7.94534	-0.687213
313	CGTCAACACTTGCTGGTTTTCTCT	mmu-miR-505-3p_R+2	gp1a	8.56357	36.6615	45.2251	2.09798		30.2388	43.0373	0.509184
447	CACATGGCACTCAACTCTGCAG	mmu-miR-3082-3p	gp1a	34.2543	9.77641	44.0307	-1.80891		10.4673	9.93168	-0.0757788
365	TATGTAGTATGGTCCACATCT	mmu-miR-380-3p_R-1	gp1a	2.85452	39.1056	41.9601	3.77606		2.32606	50.3205	4.43518
297	CTTGGTACATCTTTGAGTGAGT	mmu-miR-547-3p_R+1	gp1a	5.70904	34.2174	39.9265	2.58341		52.3364	37.0783	-0.497243
624	ACCCGTCCCGTTCGTCCCCGGA	mmu-miR-1247-5p	gp1a	28.5452	8.55435	37.0996	-1.73852		124.444	72.1702	-0.786027
601	TTATTGCTTAAGAATACGCGT	mmu-miR-137-3p_R-2	gp1a	28.5452	7.3323	35.8775	-1.96091		77.9231	6.62112	-3.55691
454	TTGGAGTTCATGCAAGTTCTAACC	mmu-miR-3068-5p	gp1a	8.56357	26.8851	35.4487	1.65052		30.2388	33.7677	0.159241
226	GTAGAGGAGATGGCGCAGGGAA	mmu-miR-877-5p_R+2	gp1a	25.6907	8.55435	34.2451	-1.58652		9.30426	16.5528	0.831112
284	CGCGGGCTCCGGGGC	mmu-miR-6538_R-4	gp1a	8.56357	24.441	33.0046	1.51302		113.977	90.7093	-0.329422
620	ACAGGTGAGGTTCTTGGGAGC	mmu-miR-125a-3p_R-1	gp1a	8.56357	24.441	33.0046	1.51302		16.2824	16.5528	0.0237569
362	GAAGTTGTTCGTGGTGGATTCG	mmu-miR-382-5p	gp1a	5.70904	25.6631	31.3721	2.16837		0.001	35.0919	15.0989
300	TGGCGAACACAGAATCCATACT	mmu-miR-541-3p	gp1a	2.85452	28.1072	30.9617	3.29962		12.7934	99.9789	2.96623
323	AGTATTACATGGCCAATCTCC	mmu-miR-496a-3p_L-2R+1	gp1a	2.85452	28.1072	30.9617	3.29962		8.14122	82.764	3.34569
337	ATACAGACACATGCACACACT	mmu-miR-466g_1ss21AT	gp1a	22.8362	6.11025	28.9464	-1.90202		2.32606	3.97267	0.772218
380	CTTAGCAGGTTGTATTATCATT	mmu-miR-374c-3p_L-1R+4	gp1a	5.70904	23.219	28.928	2.02398		10.4673	14.8975	0.509184
468	ACTGATTTCTTTTGGTGTTCAGA	mmu-miR-29a-5p_R+1	gp1a	5.70904	23.219	28.928	2.02398		12.7934	12.5801	-0.0242485
378	ATCGTAGAGGAAAATCCACGTT	mmu-miR-376a-3p_R+1	gp1a	0.001	26.8851	26.8861	14.7145		0.001	12.9112	13.6563
461	GCTCTGACTTTATTGCACTACT	mmu-miR-301a-5p	gp1a	5.70904	19.5528	25.2619	1.77606		9.30426	9.93168	0.0941462
508	TTCCCTTTGTCATCCTTTGCCT	mmu-miR-211-5p	gp1a	19.9817	4.8882	24.8699	-2.0313		6.39668	9.93168	0.634715
533	CCGACTTCTGTGCTCCGGCTT	mmu-miR-1964-3p_R-1_1ss11GT	gp1a	19.9817	4.8882	24.8699	-2.0313		4.65213	5.29689	0.187256
330	AATCGTACAGGGTCATCCACTT	mmu-miR-487b-3p	gp1a	0.001	24.441	24.442	14.577		0.001	39.0646	15.2536
247	GAAAGACATCATGCTGAATAGA	mmu-miR-743b-3p	gp1a	22.8362	1.22205	24.0582	-4.22394		1.16303	1.98634	0.772218
223	AGGTTGGGATTTGTCGCAATGCT	mmu-miR-92a-1-5p	gp1a	5.70904	18.3308	24.0398	1.68295		6.97819	6.62112	-0.0757788
232	GACAAACATGACTATGCTGACA	mmu-miR-8118	gp1a	19.9817	3.66615	23.6478	-2.44634		3.4891	3.31056	-0.0757788
383	AGATCGACCGTGTTATATTCGC	mmu-miR-369-5p	gp1a	2.85452	20.7749	23.6294	2.86352		6.97819	73.4944	3.39671
549	TGATATGTTTGATATTGGGTTGT	mmu-miR-190b-5p_R+2	gp1a	5.70904	17.1087	22.8178	1.58341		9.30426	18.5391	0.994611
475	ACTCAAAACCTGGCGGCACTTTT	mmu-miR-292b-5p	gp1a	0.001	20.7749	20.7759	14.3426		39.5431	86.0745	1.12216
542	CCAGTGGAGCTGCTGTTACTT	mmu-miR-194-1-3p_R-1	gp1a	2.85452	17.1087	19.9632	2.58341		2.32606	3.31056	0.509184
282	TATGTCTGCTGACCATCACC	mmu-miR-654-3p_R-2	gp1a	17.1271	1.22205	18.3492	-3.80891		1.16303	0.662112	-0.812744
235	TCTCCTGTTCTCTGTTCTCCCT	mmu-miR-8103_R+1	gp1a	14.2726	3.66615	17.9388	-1.96091		4.65213	5.95901	0.357181
317	AATCCTTTGTCCCTGGGTGAAAATGC	mmu-miR-501-5p_R+4	gp1a	2.85452	14.6646	17.5191	2.36102		8.14122	14.5665	0.839332
377	GGTAGATTCTCCTTCTATGAGT	mmu-miR-376a-5p	gp1a	2.85452	14.6646	17.5191	2.36102		1.16303	17.877	3.94214
270	TCCGGGGCTGAGTTCTGTGCACC	mmu-miR-673-3p	gp1a	2.85452	12.2205	15.075	2.09798		1.16303	15.2286	3.71082
242	CGTGGGCCTGACGTGGAGCTGT	mmu-miR-770-3p_1ss22GT	gp1a	0.001	13.4426	13.4436	13.7145		0.001	18.5391	14.1783
348	CAGGTCGTCTTGCAGGGCTTCT	mmu-miR-431-3p	gp1a	0.001	13.4426	13.4436	13.7145		0.001	24.4981	14.5804
423	GTGCATTGTAGTTGCATTGC	mmu-miR-33-5p_R-1	gp1a	0.001	13.4426	13.4436	13.7145		4.65213	2.64845	-0.812744
497	AGAGTTGCGTCTGGACGTCCCGA	mmu-miR-219a-1-3p_R+1	gp1a	11.4181	1.22205	12.6401	-3.22394		9.30426	6.62112	-0.490816
325	TGAAACATACACGGGAAACCTCT	mmu-miR-494-3p_R+1	gp1a	0.001	12.2205	12.2215	13.577		3.4891	17.2149	2.30273
326	TTGTACATGGTAGGCTTTCATT	mmu-miR-493-5p_R+3	gp1a	0.001	12.2205	12.2215	13.577		1.16303	9.93168	3.09415
474	AAAGTGCTACTACTTTTGAGTCT	mmu-miR-295-3p	gp1a	0.001	12.2205	12.2215	13.577		17.4455	45.0236	1.36783
259	TGCACAGGACAGAGCACAGTC	mmu-miR-6996-5p	gp1a	11.4181	0.001	11.4191	-13.479		3.4891	4.63478	0.409648
276	TGTCACTCGGCTCGGCCCACTACC	mmu-miR-668-3p	gp1a	2.85452	8.55435	11.4089	1.58341		4.65213	9.26956	0.994611
334	TAAGTGCGTGCATGTATATGTG	mmu-miR-467c-5p	gp1a	2.85452	8.55435	11.4089	1.58341		2.32606	16.0231	2.78419
2378	AAAGTGCCGCCAGGTTTTGAGTGT	mmu-miR-292-3p	gp1a	2.85452	8.55435	11.4089	1.58341		1.16303	1.98634	0.772218
2383	CCTATTCTTGGTTACTTGCACG	mmu-miR-26a-1-3p	gp1a	2.85452	8.55435	11.4089	1.58341		4.65213	3.97267	-0.227782
2041	TCGGGGCTGGACAAGCAGAGA	mmu-miR-7083-5p	gp1a	8.56357	2.4441	11.0077	-1.80891		0.001	3.31056	11.6929
2235	GTGTAGATCCATATGCCATGGTA	mmu-miR-5123_L+1R-2_1ss23GA	gp1a	8.56357	2.4441	11.0077	-1.80891		1.16303	1.32422	0.187256
2349	CGCACTCTGGTCTTCCCTTGCAGA	mmu-miR-3076-3p_R+1	gp1a	8.56357	2.4441	11.0077	-1.80891		1.16303	6.62112	2.50918
399	CAATCAGCAAGTATACTGCCCT	mmu-miR-34a-3p_L+1	gp1a	0.001	10.9985	10.9995	13.425		2.32606	14.5665	2.64669
453	TGCCCCCTCCAGGAAGCCTTCT	mmu-miR-3072-3p	gp1a	0.001	10.9985	10.9995	13.425		3.4891	27.8087	2.99461
2360	TCAGCCACGGCTTACCTGGA	mmu-miR-3058-5p_R-3	gp1a	8.56357	1.22205	9.78562	-2.80891		3.4891	5.29689	0.602293
2425	TCTTCGCGGGTACTGTCGGGACT	mmu-miR-1945_R+1	gp1a	8.56357	1.22205	9.78562	-2.80891		3.4891	5.95901	0.772218
241	AGCACCACGTGTCTGGGCCACGTGT	mmu-miR-770-5p_R+3	gp1a	0.001	9.77641	9.77741	13.2551		0.001	11.2559	13.4584
355	TGGTCGACCAGCTGGAAAGTAAT	mmu-miR-412-5p	gp1a	0.001	9.77641	9.77741	13.2551		0.001	34.4298	15.0714
2110	TGTCCACTGTCTCTGGTCCCAG	mmu-miR-6989-3p	gp1a	8.56357	0.001	8.56457	-13.064		2.32606	0.001	-11.1837
2459	GTGTAGGGATGGAAGCC	mmu-miR-135a-2-3p_L+1R-5	gp1a	8.56357	0.001	8.56457	-13.064		1.16303	0.001	-10.1837
315	TAGCAGCGGGAACAGTACTGCAG	mmu-miR-503-5p	gp1a	0.001	7.3323	7.3333	12.8401		0.001	10.5938	13.3709
372	AGAGGTTGCCCTTGGTGAATTC	mmu-miR-377-5p	gp1a	0.001	7.3323	7.3333	12.8401		4.65213	13.9043	1.57957
2442	CATCCCTTGCATGGTGGAGGGT	mmu-miR-188-5p_R+1	gp1a	0.001	7.3323	7.3333	12.8401		1.16303	3.31056	1.50918
310	CAACCTGTGCTTCTCTTCCCAGT	mmu-miR-5107-3p_R+1	gp1a	5.70904	1.22205	6.93109	-2.22394		1.16303	11.2559	3.27472
1964	AACTGTGTCTTTTCTGAATAGT	mmu-miR-881-3p_1ss22AT	gp1a	5.70904	1.22205	6.93109	-2.22394		1.16303	0.662112	-0.812744
1976	CCGCAATAGCAACAAGGGCTCT	mmu-miR-8115	gp1a	5.70904	1.22205	6.93109	-2.22394		2.32606	7.94534	1.77222
2178	ACCTCTGCAGTCACAGTGAAGTCTGCC	mmu-miR-682_L+4R+2	gp1a	5.70904	1.22205	6.93109	-2.22394		8.14122	7.28323	-0.160668
2355	TTGGTTGCTGTAGATTAAGTAGT	mmu-miR-3066-5p_R+1	gp1a	5.70904	1.22205	6.93109	-2.22394		0.001	4.63478	12.1783
2408	TAGGTAGTTTCATGTTGTTGGG	mmu-miR-196a-5p	gp1a	5.70904	1.22205	6.93109	-2.22394		1.16303	0.001	-10.1837
2413	CCAGTGCTGTTAGAAGAGGGCT	mmu-miR-1960	gp1a	5.70904	1.22205	6.93109	-2.22394		2.32606	5.29689	1.18726
2446	CTCACTGAACAATGAATGCAT	mmu-miR-181b-1-3p_R+2	gp1a	5.70904	1.22205	6.93109	-2.22394		3.4891	6.62112	0.924221
2455	GCTACTTCACAACACCAGGGC	mmu-miR-138-1-3p_L-2R+1	gp1a	5.70904	1.22205	6.93109	-2.22394		1.16303	0.662112	-0.812744
327	TGAAGGTCCTACTGTGTGCCAGGT	mmu-miR-493-3p_R+1	gp1a	0.001	6.11025	6.11125	12.577		0.001	13.2422	13.6929
333	TAAGTGTGAGCATGTATATGTG	mmu-miR-467e-5p_L-1R+1	gp1a	0.001	6.11025	6.11125	12.577		1.16303	7.28323	2.64669
554	GGAGGAGGAGGAGGA	mmu-miR-1895_L-7_1ss14CG	gp1a	0.001	6.11025	6.11125	12.577		9.30426	13.2422	0.509184
2315	CAATTTAGTGTGTGTGATATT	mmu-miR-32-3p	gp1a	0.001	6.11025	6.11125	12.577		4.65213	2.64845	-0.812744
254	GTACCTCTCTGTTTT	mmu-miR-7043-3p_L-3R-3_1ss6GA	gp1a	5.70904	0.001	5.71004	-12.479		3.4891	19.2012	2.46027
402	TGCCTCCATGAGGTCCAACTGTAAGGCAT	mmu-miR-3471_L+8R-1_1ss13AG	gp1a	5.70904	0.001	5.71004	-12.479		8.14122	11.2559	0.467364
2142	TCTGAGCTCTGCCCTTCCCATA	mmu-miR-6945-3p_R+1	gp1a	5.70904	0.001	5.71004	-12.479		0.001	0.662112	9.37093
2156	CCTGAGGAAGAGAAGGCTTGGACT	mmu-miR-6925-5p_L+2	gp1a	5.70904	0.001	5.71004	-12.479		0.001	2.64845	11.3709
2361	TTCCTGTCAGCCGTGGGTGCCT	mmu-miR-3058-3p_R+1	gp1a	5.70904	0.001	5.71004	-12.479		1.16303	3.31056	1.50918
2194	AGTTGTGTGTGCATGTTCATGTCT	mmu-miR-669a-5p	gp1a	0.71363	4.58269	5.29632	2.68295		0.581516	5.13137	3.14145
2202	CAACCCTAGGAGGGGGTGCCATT	mmu-miR-652-5p_R-1	gp1a	0.001	4.8882	4.8892	12.2551		0.001	2.64845	11.3709
2225	GGAGAAATTATCCTTGGTGTGTT	mmu-miR-539-5p_R+1	gp1a	0.001	4.8882	4.8892	12.2551		0.001	1.98634	10.9559
2248	CTTATGCAAGATTCCCTTCT	mmu-miR-491-3p_R-2	gp1a	0.001	4.8882	4.8892	12.2551		1.16303	1.32422	0.187256
2357	TGGCTGTTGTGGTGTGCAAAACTCC	mmu-miR-3064-5p_L-2R+5	gp1a	0.001	4.8882	4.8892	12.2551		1.16303	1.32422	0.187256
2429	CGGGGTTTTGAGGGCGAGAT	mmu-miR-193b-5p_R-2	gp1a	0.001	4.8882	4.8892	12.2551		0.001	1.98634	10.9559
2443	CCCTAAGGTGAATTTTTTGGGAT	mmu-miR-186-3p_L-1R+2	gp1a	0.001	4.8882	4.8892	12.2551		0.001	1.32422	10.3709
262	CTCTAAGGGCTGGGTC	mmu-miR-6937-5p_L-3R-5_1ss6GC	gp1a	0.001	3.66615	3.66715	11.8401		74.4341	96.6683	0.37708
283	GCACAGTGATGAACTCTGAGG	mmu-miR-6539_R-3	gp1a	0.001	3.66615	3.66715	11.8401		4.65213	47.0099	3.337
1992	AGTACCACCATACACAGCTTTTG	mmu-miR-7669-5p	gp1a	0.001	3.66615	3.66715	11.8401		1.16303	0.662112	-0.812744
2054	ATGAGAGGTGCAGGCTGAGCACA	mmu-miR-7063-5p	gp1a	0.001	3.66615	3.66715	11.8401		0.001	1.32422	10.3709
2232	AATGTGCCTGTGCATCTCTTCCC	mmu-miR-5129-3p_R+1	gp1a	0.001	3.66615	3.66715	11.8401		1.16303	1.98634	0.772218
2247	AGTGGGGAACCCTTCCATGAGG	mmu-miR-491-5p	gp1a	0.001	3.66615	3.66715	11.8401		1.16303	0.662112	-0.812744
2293	ATGGTTGACCATAGAACATGCG	mmu-miR-380-5p	gp1a	0.001	3.66615	3.66715	11.8401		0.001	0.662112	9.37093
2335	CGGGCCTGACCAGTCTCAAGAC	mmu-miR-3091-3p	gp1a	0.001	3.66615	3.66715	11.8401		1.16303	1.98634	0.772218
2374	ACTCAAACTGTGTGACATTTT	mmu-miR-293-5p_R-1	gp1a	0.001	3.66615	3.66715	11.8401		1.16303	1.98634	0.772218
2376	AAGAGCCCCCAGTTTGAGTAT	mmu-miR-292b-3p	gp1a	0.001	3.66615	3.66715	11.8401		2.32606	2.64845	0.187256
2377	ACTCAAACTGGGGGCTCTTTT	mmu-miR-292-5p_R-1	gp1a	0.001	3.66615	3.66715	11.8401		0.001	4.63478	12.1783
2452	CATCTTCCAGTGCAGTGTTGG	mmu-miR-141-5p_R-1	gp1a	0.001	3.66615	3.66715	11.8401		0.001	1.32422	10.3709
2461	GACGTTGGCTCTGGTGGTGATGT	mmu-miR-1306-3p_L+1R+1	gp1a	0.001	3.66615	3.66715	11.8401		1.16303	1.32422	0.187256
336	TGTGTGTGTGTGTGTGTCTGTGTCTGTG	mmu-miR-466i-5p_R+8_1ss18GC	gp1a	0.001	3.15696	3.15796	11.6243		6.97819	10.202	0.547932
261	TTTCTTGTCTTCCACTCTAG	mmu-miR-6964-3p	gp1a	2.85452	0.001	2.85552	-11.479		11.6303	6.62112	-0.812744
403	TGTCTGCCCGAGTGCCTGCCTCT	mmu-miR-346-5p	gp1a	2.85452	0.001	2.85552	-11.479		11.6303	10.5938	-0.134672
456	TAACAGACCGCAACCT	mmu-miR-3066-3p_L-4R-2_1ss8TC	gp1a	2.85452	0.001	2.85552	-11.479		55.8255	15.2286	-1.87414
1967	TATCTAGTTGGATGTCAAGACAC	mmu-miR-878-5p_R+1	gp1a	2.85452	0.001	2.85552	-11.479		1.16303	0.001	-10.1837
1971	GAGACTGACAAGTTCCCGGGA	mmu-miR-873a-3p	gp1a	2.85452	0.001	2.85552	-11.479		0.001	0.662112	9.37093
2017	CCCGCCGTTGGTCCTCTCCAA	mmu-miR-7240-3p_L+2R-2	gp1a	2.85452	0.001	2.85552	-11.479		2.32606	0.662112	-1.81274
2026	TGACACAGCCATTCTCTGAGCAG	mmu-miR-7226-3p	gp1a	2.85452	0.001	2.85552	-11.479		3.4891	0.001	-11.7686
2028	TCCACTGAGAGGACCACCCAT	mmu-miR-7224-3p_1ss21CT	gp1a	2.85452	0.001	2.85552	-11.479		2.32606	4.63478	0.994611
2050	GTGAGGCTCAGTATGGGGTGGGGGTGTCGTCGCC	mmu-miR-7068-5p_R+13	gp1a	2.85452	0.001	2.85552	-11.479		0.001	1.32422	10.3709
2052	CAGAGGCATAAAGGTCATTTGCT	mmu-miR-7064-5p_L-1	gp1a	2.85452	0.001	2.85552	-11.479		0.001	0.662112	9.37093
2055	ACCGGGGACTGCGGCTTTCAGT	mmu-miR-7059-5p	gp1a	2.85452	0.001	2.85552	-11.479		0.001	2.64845	11.3709
2060	AGACATGTGCTCTGCTCCTAGT	mmu-miR-704_R+1	gp1a	2.85452	0.001	2.85552	-11.479		2.32606	1.32422	-0.812744
2071	TCTGAGCCGCTGTCCCTGCAG	mmu-miR-7035-3p	gp1a	2.85452	0.001	2.85552	-11.479		1.16303	0.001	-10.1837
2085	CCAGAGGGTTGTGAGACTAGGGCT	mmu-miR-7017-5p_L+2R-2	gp1a	2.85452	0.001	2.85552	-11.479		0.001	1.32422	10.3709
2121	AAGGGGTGAGAGAGAAGCTGGTG	mmu-miR-6978-5p	gp1a	2.85452	0.001	2.85552	-11.479		0.001	1.32422	10.3709
2125	TTACTGTACCTGTCTCCATAG	mmu-miR-6972-3p	gp1a	2.85452	0.001	2.85552	-11.479		1.16303	1.32422	0.187256
2129	TGGATGGCAGCACCTGG	mmu-miR-6963-5p_L-7_1ss18AC	gp1a	2.85452	0.001	2.85552	-11.479		1.16303	0.001	-10.1837
2133	TCTCTTGGTTTCTCT	mmu-miR-6957-3p_L-4R-3_1ss12TG	gp1a	2.85452	0.001	2.85552	-11.479		3.4891	1.98634	-0.812744
2147	TCACAGGTTCCCCCTTGCACTAG	mmu-miR-6937-3p	gp1a	2.85452	0.001	2.85552	-11.479		1.16303	1.98634	0.772218
2159	TCTGTTCTGCTCACCCTTCTCACT	mmu-miR-6922-3p_L+2R-1_1ss24AT	gp1a	2.85452	0.001	2.85552	-11.479		0.001	1.32422	10.3709
2171	GACCTTCTGTGTTCTTGCAGTT	mmu-miR-6901-3p_R+2	gp1a	2.85452	0.001	2.85552	-11.479		0.001	0.662112	9.37093
2172	TGCCAGGAGAAGCCTAGAG	mmu-miR-6900-5p_R-5	gp1a	2.85452	0.001	2.85552	-11.479		2.32606	0.662112	-1.81274
2185	AGTTGTGTGTGCATGTTTATGTGT	mmu-miR-669o-5p_L-1R+2	gp1a	2.85452	0.001	2.85552	-11.479		0.001	0.662112	9.37093
2195	TACATAACATACACACACATGT	mmu-miR-669a-3-3p_L+1R-2	gp1a	2.85452	0.001	2.85552	-11.479		0.001	1.32422	10.3709
2211	ATACGCACACTTAAGACTTTAG	mmu-miR-5709-5p	gp1a	2.85452	0.001	2.85552	-11.479		0.001	0.662112	9.37093
2228	CGTGGGGTGGTGGACTCAGGCT	mmu-miR-5132-5p_L-1R+2	gp1a	2.85452	0.001	2.85552	-11.479		2.32606	3.31056	0.509184
2276	TATTTAGAATGGTGCTGATCT	mmu-miR-465b-5p_R-1	gp1a	2.85452	0.001	2.85552	-11.479		1.16303	0.662112	-0.812744
2278	TATTTAGAATGGCACTGATGTGA	mmu-miR-465a-5p	gp1a	2.85452	0.001	2.85552	-11.479		0.001	0.662112	9.37093
2395	CACAGTGGTCTCTGGGATTATG	mmu-miR-216a-3p	gp1a	2.85452	0.001	2.85552	-11.479		0.001	0.662112	9.37093
2396	AGCCACTGCCCACCGCACACTGC	mmu-miR-210-5p_R+1	gp1a	2.85452	0.001	2.85552	-11.479		2.32606	2.64845	0.187256
2407	CATTTGGTAAAGGCTGGGCTGAGAGGACATCTTTGT	mmu-miR-1971_L+6R+12	gp1a	2.85452	0.001	2.85552	-11.479		0.001	0.662112	9.37093
2444	CCACCGGGGGATGAATGTCAT	mmu-miR-181d-3p_L-1R+1	gp1a	2.85452	0.001	2.85552	-11.479		1.16303	2.31739	0.994611
2468	CGCGTACCAAAAGTAATAATGT	mmu-miR-126b-3p_R-1	gp1a	2.85452	0.001	2.85552	-11.479		4.65213	1.32422	-1.81274
2481	GGCTTCTTTACAGTGCTGCCTTGT	mmu-miR-103-1-5p_R+1	gp1a	2.85452	0.001	2.85552	-11.479		0.001	0.662112	9.37093
244	TTTGTGACCTGGTCCACTAACC	mmu-miR-758-3p_R+3	gp1a	0.001	2.4441	2.4451	11.2551		1.16303	11.918	3.35718
500	AAATCTCTGCAGGCAAATGTGA	mmu-miR-216b-5p	gp1a	0.001	2.4441	2.4451	11.2551		11.6303	1.32422	-3.13467
555	CTCCCACATGCAGGGTTTGCA	mmu-miR-188-3p	gp1a	0.001	2.4441	2.4451	11.2551		5.81516	10.5938	0.865328
582	AATCATACACGGTTGACCTATT	mmu-miR-154-3p	gp1a	0.001	2.4441	2.4451	11.2551		1.16303	7.94534	2.77222
1960	AGGGACGGGACGTGGTGCAGTGTT	mmu-miR-92b-5p	gp1a	0.001	2.4441	2.4451	11.2551		0.001	0.662112	9.37093
1974	GAGGAGAGGGAGCTAGGGTCA	mmu-miR-8119_R+1	gp1a	0.001	2.4441	2.4451	11.2551		1.16303	0.662112	-0.812744
1981	AACTGAAGGACAACGAGAAGA	mmu-miR-8094	gp1a	0.001	2.4441	2.4451	11.2551		3.4891	5.95901	0.772218
1983	AGGCGGGGAACCTGAGGCGCAGGCT	mmu-miR-7687-5p	gp1a	0.001	2.4441	2.4451	11.2551		0.001	1.32422	10.3709
2007	AAGTGGAAAGCCAGCCTGAGA	mmu-miR-7651-5p_R-1	gp1a	0.001	2.4441	2.4451	11.2551		0.001	0.662112	9.37093
2021	TCTGACTTCTTGCTTCTCTCCT	mmu-miR-7235-3p_R-1	gp1a	0.001	2.4441	2.4451	11.2551		0.001	1.32422	10.3709
2093	TATCTATTAAAGAGGCTAGCC	mmu-miR-701-3p_R+1	gp1a	0.001	2.4441	2.4451	11.2551		1.16303	0.001	-10.1837
2106	AACGATCTTCTCCGTCTTTGC	mmu-miR-6994-3p	gp1a	0.001	2.4441	2.4451	11.2551		0.001	0.662112	9.37093
2130	TGTCCTCTTTCTTCCTGGCTCTA	mmu-miR-6961-3p_L+2R-1	gp1a	0.001	2.4441	2.4451	11.2551		0.001	1.98634	10.9559
2214	ACGAGGCAGGGGCTTTGACTGTGT	mmu-miR-5620-5p_R+1	gp1a	0.001	2.4441	2.4451	11.2551		1.16303	4.63478	1.99461
2215	ACGAAAAGCTCATTGGTGATT	mmu-miR-5619-3p_L+1R-2	gp1a	0.001	2.4441	2.4451	11.2551		0.001	0.662112	9.37093
2226	TTGGCAGAAAGGGCAGCTGTGA	mmu-miR-5134-5p_R+1	gp1a	0.001	2.4441	2.4451	11.2551		3.4891	0.662112	-2.39771
2233	TTCTGCCTGGGATTTCCTTGT	mmu-miR-5125_L+1	gp1a	0.001	2.4441	2.4451	11.2551		9.30426	3.97267	-1.22778
2281	ATTGGGAACATTTTGCATGCAT	mmu-miR-450b-3p	gp1a	0.001	2.4441	2.4451	11.2551		0.001	0.662112	9.37093
2285	TGGCAGTGTATTGTTAGCTGGT	mmu-miR-449a-5p	gp1a	0.001	2.4441	2.4451	11.2551		1.16303	0.001	-10.1837
2310	CATTTAGCCAAAGCCTGACTGT	mmu-miR-344b-3p	gp1a	0.001	2.4441	2.4451	11.2551		1.16303	0.001	-10.1837
2325	TAACCTCTGATCCTTCCCACA	mmu-miR-3103-3p_R-1	gp1a	0.001	2.4441	2.4451	11.2551		1.16303	0.001	-10.1837
2339	TAGATTGTAGGCCCATTGGAAGGGTT	mmu-miR-3086-5p_R+6	gp1a	0.001	2.4441	2.4451	11.2551		0.001	0.662112	9.37093
2346	CAGGCTCATCAGATGAAAGTC	mmu-miR-3079-3p	gp1a	0.001	2.4441	2.4451	11.2551		1.16303	1.32422	0.187256
2365	GCTGGTTTCATATGGTGGTTTAGA	mmu-miR-29b-1-5p_R+2	gp1a	0.001	2.4441	2.4451	11.2551		1.16303	1.98634	0.772218
2375	AGTGCCGCAGAGTTTGTAGTGT	mmu-miR-293-3p	gp1a	0.001	2.4441	2.4451	11.2551		2.32606	2.64845	0.187256
2414	TAGCAGCACAGAAATATTGGAAA	mmu-miR-195b_R+1_2ss17GT19AG	gp1a	0.001	2.4441	2.4451	11.2551		0.581516	1.32422	1.18726
2415	TAGGAAAGTGGAAGCAGTAAGT	mmu-miR-1958	gp1a	0.001	2.4441	2.4451	11.2551		0.001	0.662112	9.37093
2428	ATGGAGGACTGAGAA	mmu-miR-1940_R-12	gp1a	0.001	2.4441	2.4451	11.2551		3.4891	2.64845	-0.397707
2474	AAGCTAGCCTCTAACTCATGGC	mmu-miR-1198-3p	gp1a	0.001	2.4441	2.4451	11.2551		2.32606	1.32422	-0.812744
2387	TAGCTTATCAGACTGATA	mmu-miR-21b_R-5_1ss4TC	gp1a	0.001	1.83308	1.83408	10.8401		0.581516	2.42774	2.06172
2288	TAGGTAGTAGTTTGTACAGTT	mmu-miR-3962_L+1_1ss19TG	gp1a	1.42726	0.001	1.42826	-10.479		0.581516	1.65528	1.50918
2294	GTGGATATTCCTTCTATGGTTAT	mmu-miR-376c-5p_R+1_1ss19TG	gp1a	1.42726	0.001	1.42826	-10.479		0.001	1.65528	10.6929
255	CAGGAGTCTGAGGGG	mmu-miR-7033-5p_L-4R-4	gp1a	0.001	1.22205	1.22305	10.2551		9.30426	10.5938	0.187256
356	TACTTCACCTGGTCCACTAGC	mmu-miR-412-3p_L+3R-2	gp1a	0.001	1.22205	1.22305	10.2551		0.001	9.93168	13.2778
460	TCCCACAGGCCCAGCTCATAGC	mmu-miR-3057-3p	gp1a	0.001	1.22205	1.22305	10.2551		4.65213	13.2422	1.50918
527	TCTCACCCTATGTTCTCCCACA	mmu-miR-1982-3p_R-1	gp1a	0.001	1.22205	1.22305	10.2551		5.81516	10.5938	0.865328
627	ATGGTAGACCGGTGACGTAC	mmu-miR-1193-5p_L+1R-1	gp1a	0.001	1.22205	1.22305	10.2551		0.001	6.62112	12.6929
1969	CGGCCCCACGCACCAGGGTAAGA	mmu-miR-874-5p_R+1	gp1a	0.001	1.22205	1.22305	10.2551		5.81516	3.97267	-0.54971
1973	TGTGCCTTGCAACTTCCGAGCCGGAT	mmu-miR-8120_R+4	gp1a	0.001	1.22205	1.22305	10.2551		0.001	1.32422	10.3709
1984	CCACTCAGTCGCCCCGCCACT	mmu-miR-7687-3p_1ss21AT	gp1a	0.001	1.22205	1.22305	10.2551		1.16303	0.662112	-0.812744
1990	TTGTTTCATTTGTTCGTGACT	mmu-miR-7675-3p_L+1R-1	gp1a	0.001	1.22205	1.22305	10.2551		1.16303	0.662112	-0.812744
2000	AGGAGCCGGCTCCAGATTCCTGA	mmu-miR-7659-5p_R+1	gp1a	0.001	1.22205	1.22305	10.2551		4.65213	5.29689	0.187256
2004	AAGGGGCGGACAGACAGACGGC	mmu-miR-7653-5p_L-1R+1	gp1a	0.001	1.22205	1.22305	10.2551		1.16303	0.001	-10.1837
2010	AAGTCCAGGAGGTGGTAGTAC	mmu-miR-7647-3p	gp1a	0.001	1.22205	1.22305	10.2551		1.16303	0.001	-10.1837
2035	GTAGGGGTGATAGATTCCATGGCAAT	mmu-miR-7091-5p_R+3	gp3b	0.001	1.22205	1.22305	10.2551		1.16303	0.662112	-0.812744
2049	CCTGCCCTGCCAACCCCTACA	mmu-miR-7069-3p	gp1a	0.001	1.22205	1.22305	10.2551		0.001	0.662112	9.37093
2051	AGTGTAGCAGGTAAACCAGGAA	mmu-miR-7065-5p_R+1	gp1a	0.001	1.22205	1.22305	10.2551		0.001	0.662112	9.37093
2058	TGTGGGAAGGTGGAGGCCTTTC	mmu-miR-7052-5p_R+1	gp1a	0.001	1.22205	1.22305	10.2551		0.001	0.662112	9.37093
2077	TTGGGGGATGGGTTGCTTGGCT	mmu-miR-7024-5p_R+1	gp1a	0.001	1.22205	1.22305	10.2551		0.001	0.662112	9.37093
2089	CCACACTTACTGTTGCCTCTTCCT	mmu-miR-7013-3p	gp1a	0.001	1.22205	1.22305	10.2551		1.16303	0.662112	-0.812744
2094	TTGGGGTCAGGGGACCAGAGCTT	mmu-miR-7009-5p_R+1	gp1a	0.001	1.22205	1.22305	10.2551		0.001	1.32422	10.3709
2111	TGACCTCTGTATCTCCTGCCA	mmu-miR-6988-3p_R-1	gp1a	0.001	1.22205	1.22305	10.2551		2.32606	0.662112	-1.81274
2118	CACTCTGCCCCTTCCA	mmu-miR-6982-3p_L-4R-1_1ss6CA	gp1a	0.001	1.22205	1.22305	10.2551		0.001	0.662112	9.37093
2119	GGAGAAGGAAGAGGCTGAAGGCT	mmu-miR-6981-5p_L-4R+1	gp1a	0.001	1.22205	1.22305	10.2551		0.001	0.662112	9.37093
2140	AAAAGGGAGAGAAAGAAATGC	mmu-miR-6946-5p	gp1a	0.001	1.22205	1.22305	10.2551		0.001	1.98634	10.9559
2166	TCAATCACACTCTGTCCACAG	mmu-miR-6911-3p	gp1a	0.001	1.22205	1.22305	10.2551		1.16303	1.32422	0.187256
2179	CAAGGTCCTCCTCACAGTAGT	mmu-miR-679-3p_L-2R+1	gp1a	0.001	1.22205	1.22305	10.2551		1.16303	2.64845	1.18726
2193	CATATACATACACACAAACATA	mmu-miR-669b-3p_R-1	gp1a	0.001	1.22205	1.22305	10.2551		0.001	0.662112	9.37093
2199	AGGCGCCTCTGAGCTTGTGCTTG	mmu-miR-6546-5p_R-1	gp1a	0.001	1.22205	1.22305	10.2551		0.001	1.32422	10.3709
2201	TTATCAGGTGGAAGAACTCAGCT	mmu-miR-6537-3p	gp1a	0.001	1.22205	1.22305	10.2551		0.001	0.662112	9.37093
2208	TCCCTGAGACCCTTGT	mmu-miR-6367_R-6_1ss14GT	gp1a	0.001	1.22205	1.22305	10.2551		1.16303	0.662112	-0.812744
2240	TGTGCTAGTGAGGTGGCTCAGC	mmu-miR-5104_L-1R-1	gp1a	0.001	1.22205	1.22305	10.2551		0.001	0.662112	9.37093
2254	AAGACGGGAGAAGAGAAGGGAGT	mmu-miR-483-5p_R+1	gp1a	0.001	1.22205	1.22305	10.2551		2.32606	0.001	-11.1837
2264	TATACATGAGAGCATACATAGA	mmu-miR-466n-3p	gp1a	0.001	1.22205	1.22305	10.2551		0.001	1.32422	10.3709
2273	TGATGTGTGTGTGCATGTACATA	mmu-miR-466c-5p_R-1	gp1a	0.001	1.22205	1.22305	10.2551		0.001	3.31056	11.6929
2275	TATTTAGAATGGCGCTGATCTGT	mmu-miR-465c-5p_R+1	gp1a	0.001	1.22205	1.22305	10.2551		1.16303	3.31056	1.50918
2305	CAAAAGTGAGGCTGGGGAGAGTAT	mmu-miR-3473g_R+4	gp1a	0.001	1.22205	1.22305	10.2551		1.16303	1.32422	0.187256
2308	AGTCAGGCTAGTGGTTATACTCC	mmu-miR-344d-3-5p	gp1a	0.001	1.22205	1.22305	10.2551		0.001	2.64845	11.3709
2311	CGGTCGGCCGATCGCTCGGTC	mmu-miR-341-5p	gp1a	0.001	1.22205	1.22305	10.2551		0.001	1.32422	10.3709
2322	AGAGCAAGCCCGTAAGCAGCGT	mmu-miR-3105-5p	gp1a	0.001	1.22205	1.22305	10.2551		2.32606	5.95901	1.35718
2330	CTCAGACCTTTCTACCTGTC	mmu-miR-3097-3p_R-2	gp1a	0.001	1.22205	1.22305	10.2551		0.001	1.32422	10.3709
2336	TCCCAGGTGACACCCTGACT	mmu-miR-3090-3p_R-2	gp1a	0.001	1.22205	1.22305	10.2551		1.16303	0.662112	-0.812744
2338	AACTCACTGTCATGTCCTCAG	mmu-miR-3087-3p_L-1R+1	gp1a	0.001	1.22205	1.22305	10.2551		0.001	0.662112	9.37093
2348	ACAGGGGAAGCTCAGTGCCAGC	mmu-miR-3076-5p_L-1R-1	gp1a	0.001	1.22205	1.22305	10.2551		1.16303	1.98634	0.772218
2354	TTGGACACTAAGTACTGCCACT	mmu-miR-3069-3p_1ss22AT	gp1a	0.001	1.22205	1.22305	10.2551		3.4891	4.63478	0.409648
2358	TTTGCCACACTGCAACACCTT	mmu-miR-3064-3p_L+2R-3	gp1a	0.001	1.22205	1.22305	10.2551		4.65213	2.64845	-0.812744
2367	TATGTGGGACGGTAAACC	mmu-miR-299b-3p	gp1a	0.001	1.22205	1.22305	10.2551		0.001	1.32422	10.3709
2381	GCTTAAAACTAGGCGGCACTTT	mmu-miR-290b-5p	gp1a	0.001	1.22205	1.22305	10.2551		0.001	3.31056	11.6929
2384	GGGGTTCCTGGGGATGGGATTT	mmu-miR-23a-5p	gp1a	0.001	1.22205	1.22305	10.2551		0.001	3.31056	11.6929
2385	AAATGGAGCCCTAGTG	mmu-miR-224-3p_R-6_1ss7TA	gp1a	0.001	1.22205	1.22305	10.2551		0.001	2.64845	11.3709
2391	AGAATTGTGGCTGGACATCTGT	mmu-miR-219a-2-3p	gp1a	0.001	1.22205	1.22305	10.2551		2.32606	0.662112	-1.81274
2392	AAACATGGTTCCGTCAAGCAC	mmu-miR-218-1-3p_R-1	gp1a	0.001	1.22205	1.22305	10.2551		0.001	1.32422	10.3709
2398	AGTGGTTCTTGACAGTTCAACA	mmu-miR-203-5p	gp1a	0.001	1.22205	1.22305	10.2551		8.14122	0.662112	-3.6201
2402	TGGGTACATAAAGAAGTATGTGC	mmu-miR-1b-3p	gp1a	0.001	1.22205	1.22305	10.2551		0.001	1.98634	10.9559
2410	TTTCTGACTCAACTCTCCCTTAGT	mmu-miR-1966-3p_R+1	gp1a	0.001	1.22205	1.22305	10.2551		0.001	1.32422	10.3709
2417	AGTCCAGGGCTGAGTCAGCGGA	mmu-miR-1956	gp1a	0.001	1.22205	1.22305	10.2551		1.16303	0.001	-10.1837
2418	GAGCATTGCATGCTGGGACATGT	mmu-miR-1955-3p_R+2	gp1a	0.001	1.22205	1.22305	10.2551		1.16303	3.97267	1.77222
2421	TCTGCATCTAAGGATATGGTC	mmu-miR-1950_R-1	gp1a	0.001	1.22205	1.22305	10.2551		0.001	0.662112	9.37093
2431	CAGTCATGGTGTTCGGTCTTAGTT	mmu-miR-1933-5p_L+1R-1	gp1a	0.001	1.22205	1.22305	10.2551		0.001	1.98634	10.9559
2434	TTCTAGGACTTTATAGAGCAGAGT	mmu-miR-1929-5p_R+1	gp1a	0.001	1.22205	1.22305	10.2551		0.001	0.662112	9.37093
2436	ACTGAATGTCAAGCATACTCT	mmu-miR-190b-3p_R-2	gp1a	0.001	1.22205	1.22305	10.2551		0.001	4.63478	12.1783
2437	CTTCTTCTTCTTCCT	mmu-miR-1903_L-1R-6	gp1a	0.001	1.22205	1.22305	10.2551		1.16303	1.32422	0.187256
2450	GAGGGAGGGACGGGGGCGGTGC	mmu-miR-149-3p	gp1a	0.001	1.22205	1.22305	10.2551		0.001	0.662112	9.37093
2466	CGGGGCCGTAGCACTGTCTGAGA	mmu-miR-128-1-5p_R+2	gp1a	0.001	1.22205	1.22305	10.2551		1.16303	3.31056	1.50918
2472	TGCCCTGTCTGTTCTGCCCACA	mmu-miR-1231-3p_R-1	gp1a	0.001	1.22205	1.22305	10.2551		0.001	0.662112	9.37093
2268	TGTGTGTGTGTGTGTGTG	mmu-miR-466i-5p_L-2	gp1a	0.001	0.712863	0.713863	9.47748		4.07061	5.31896	0.385899
																					0
